# Supplementary material for: 2-Methyl-3-(1H-pyrazol-3-yl)imidazo[1,2-a]pyrimidine
Source: Acta Crystallogr Sect E Struct Rep Online. 2012 Jun 2;68(Pt 7):o1977. doi: 10.1107/S1600536812024166 (PMC3393254; doi:10.1107/S1600536812024166)
Supplement: Supplementary file 1 [file e-68-o1977-sup1.cif]

##############################################################################
#                                                                            #
# This CIF contains the data in a paper accepted for publication in          #
# Acta Crystallographica Section E. It conforms to the requirements of       #
# Notes for Authors for Acta Crystallographica Section E, and has been       #
# peer reviewed under the auspices of the IUCr Commission on Journals.       #
#                                                                            #
# Full details of the Crystallographic Information File format               #
# are given in the paper "The Crystallographic Information File (CIF):       #
# a New Standard Archive File for Crystallography" by S. R. Hall, F. H.      #
# Allen and I. D. Brown [Acta Cryst. (1991), A47, 655-685].                  #
#                                                                            #
# The current version of the core CIF dictionary is obtainable from          #
# ftp://ftp.iucr.org/pub/cif_core.dic.                                       #
#                                                                            #
# Software is freely available for graphical display of the structure(s)     #
# in this CIF. For information consult the CIF software page                 #
# http://www.iucr.org/resources/cif/software.                                #
#                                                                            #
# This file may be used for bona fide research purposes within the           #
# scientific community so long as proper attribution is given to the journal # 
# article from which it was obtained.                                        #
#                                                                            #
##############################################################################
data_I
_audit_creation_method     SHELXL97
_chemical_name_systematic
;
2-Methyl-3-(1<i>H</i>-pyrazol-3-yl)imidazo[1,2-<i>a</i>]pyrimidine
;
_chemical_name_common     ?
_chemical_formula_moiety     'C10 H9 N5'
_chemical_formula_sum     'C10 H9 N5'
_chemical_formula_iupac     'C10 H9 N5'
_chemical_formula_weight     199.22
_chemical_melting_point     ?
_symmetry_cell_setting     monoclinic
_symmetry_space_group_name_H-M     'P 21/n'
_symmetry_space_group_name_Hall     '-P 2yn'
loop_
    _symmetry_equiv_pos_as_xyz
    'x, y, z'
    '-x+1/2, y+1/2, -z+1/2'
    '-x, -y, -z'
    'x-1/2, -y-1/2, z-1/2'
_cell_length_a     8.962(2)
_cell_length_b     8.851(2)
_cell_length_c     12.481(3)
_cell_angle_alpha     90.00
_cell_angle_beta     101.751(3)
_cell_angle_gamma     90.00
_cell_volume     969.3(4)
_cell_formula_units_Z     4
_cell_measurement_reflns_used     1511
_cell_measurement_theta_min     2.568
_cell_measurement_theta_max     24.039
_cell_measurement_temperature     173(2)
_exptl_crystal_description     bar
_exptl_crystal_colour     'pale yellow'
_exptl_crystal_size_max     0.50
_exptl_crystal_size_mid     0.10
_exptl_crystal_size_min     0.08
_exptl_crystal_density_diffrn     1.365
_exptl_crystal_density_meas     ?
_exptl_crystal_density_method     'not measured'
_exptl_crystal_F_000     416
_exptl_absorpt_coefficient_mu     0.090
_exptl_absorpt_correction_type     multi-scan
_exptl_absorpt_process_details     '(SADABS; Bruker, 2000)'
_exptl_absorpt_correction_T_min     0.9563
_exptl_absorpt_correction_T_max     0.9928
_exptl_special_details     ?
_diffrn_ambient_temperature     173(2)
_diffrn_radiation_type     'MoK\a'
_diffrn_radiation_wavelength     0.71073
_diffrn_radiation_source     'fine-focus sealed tube'
_diffrn_radiation_monochromator     'graphite'
_diffrn_measurement_device_type     'Bruker SMART APEX CCD'
_diffrn_measurement_method     '\f and \w'
_diffrn_detector_area_resol_mean     ?
_diffrn_reflns_number     5121
_diffrn_reflns_av_R_equivalents     0.0239
_diffrn_reflns_av_sigmaI/netI     0.0318
_diffrn_reflns_theta_min     2.57
_diffrn_reflns_theta_max     26.00
_diffrn_reflns_theta_full     26.00
_diffrn_measured_fraction_theta_max     0.999
_diffrn_measured_fraction_theta_full     0.999
_diffrn_reflns_limit_h_min     -10
_diffrn_reflns_limit_h_max     11
_diffrn_reflns_limit_k_min     -10
_diffrn_reflns_limit_k_max     10
_diffrn_reflns_limit_l_min     -15
_diffrn_reflns_limit_l_max     8
_diffrn_standards_number     ?
_diffrn_standards_interval_count     ?
_diffrn_standards_interval_time     ?
_diffrn_standards_decay_%     2.5
_refine_special_details
;
 Refinement of <i>F</i>^2^ against ALL reflections. The weighted
 <i>R</i>-factor <i>wR</i> and goodness of fit <i>S</i> are based on
 <i>F</i>^2^, conventional <i>R</i>-factors <i>R</i> are based on <i>F</i>,
 with <i>F</i> set to zero for negative <i>F</i>^2^. The threshold expression
 of <i>F</i>^2^ > \s(<i>F</i>^2^) is used only for calculating
 <i>R</i>-factors(gt) <i>etc</i>. and is not relevant to the choice of
 reflections for refinement. <i>R</i>-factors based on <i>F</i>^2^ are
 statistically about twice as large as those based on <i>F</i>, and
 <i>R</i>-factors based on ALL data will be even larger.
;
_reflns_number_total     1907
_reflns_number_gt     1552
_reflns_threshold_expression     I>2\s(I)
_refine_ls_structure_factor_coef     Fsqd
_refine_ls_matrix_type     full
_refine_ls_R_factor_all     0.0632
_refine_ls_R_factor_gt     0.0506
_refine_ls_wR_factor_gt     0.1206
_refine_ls_wR_factor_ref     0.1278
_refine_ls_goodness_of_fit_ref     1.086
_refine_ls_restrained_S_all     1.086
_refine_ls_number_reflns     1907
_refine_ls_number_parameters     152
_refine_ls_number_restraints     0
_refine_ls_hydrogen_treatment     mixed
_refine_ls_weighting_scheme     calc
_refine_ls_weighting_details
       'calc w = 1/[\s^2^(Fo^2^)+(0.0572P)^2^+0.2361P] where P=(Fo^2^+2Fc^2^)/3'
_atom_sites_solution_hydrogens     geom
_atom_sites_solution_primary     direct
_atom_sites_solution_secondary     difmap
_refine_ls_shift/su_max     0.000
_refine_ls_shift/su_mean     0.000
_refine_diff_density_max     0.199
_refine_diff_density_min     -0.139
_refine_ls_extinction_method     none
_refine_ls_extinction_coef     ?
loop_
    _atom_type_symbol
    _atom_type_description
    _atom_type_scat_dispersion_real
    _atom_type_scat_dispersion_imag
    _atom_type_scat_source
    'C' 'C' 0.0033 0.0016
                         'International Tables Vol C Tables 4.2.6.8 and 6.1.1.4'
    'H' 'H' 0.0000 0.0000
                         'International Tables Vol C Tables 4.2.6.8 and 6.1.1.4'
    'N' 'N' 0.0061 0.0033
                         'International Tables Vol C Tables 4.2.6.8 and 6.1.1.4'
_computing_data_collection     'SMART (Bruker, 2000)'
_computing_cell_refinement     'SMART (Bruker, 2000)'
_computing_data_reduction     'SAINT (Bruker, 2000)'
_computing_structure_solution     'SHELXS97 (Sheldrick, 2008)'
_computing_structure_refinement     'SHELXL97 (Sheldrick, 2008)'
_computing_molecular_graphics     'SHELXTL (Sheldrick, 2008)'
_computing_publication_material     'SHELXTL (Sheldrick, 2008)'
loop_
    _atom_site_type_symbol
    _atom_site_label
    _atom_site_fract_x
    _atom_site_fract_y
    _atom_site_fract_z
    _atom_site_U_iso_or_equiv
    _atom_site_adp_type
    _atom_site_calc_flag
    _atom_site_refinement_flags
    _atom_site_occupancy
    _atom_site_symmetry_multiplicity
    _atom_site_disorder_assembly
    _atom_site_disorder_group
    N N4 0.44313(15) 0.15343(16) 0.08173(12) 0.0371(4) Uani d . 1 1 . .
    N N1 0.65249(16) 0.11695(18) 0.21150(13) 0.0455(4) Uani d . 1 1 . .
    N N6 0.68599(17) 0.2102(2) 0.03899(14) 0.0495(4) Uani d . 1 1 . .
    C C3 0.39442(19) 0.0960(2) 0.17190(15) 0.0376(4) Uani d . 1 1 . .
    N N12 -0.00496(19) 0.0927(2) 0.13228(16) 0.0531(5) Uani d . 1 1 . .
    C C5 0.60176(19) 0.1626(2) 0.11018(15) 0.0401(4) Uani d . 1 1 . .
    C C9 0.3688(2) 0.1977(2) -0.01970(16) 0.0475(5) Uani d . 1 1 . .
    H H9A 0.2609 0.1930 -0.0399 0.057 Uiso calc R 1 1 . .
    C C10 0.23463(19) 0.0676(2) 0.17285(15) 0.0399(4) Uani d . 1 1 . .
    N N11 0.12533(17) 0.14869(19) 0.10998(14) 0.0492(5) Uani d . 1 1 . .
    C C2 0.5255(2) 0.0765(2) 0.24983(15) 0.0431(5) Uani d . 1 1 . .
    C C13 0.0186(2) -0.0174(2) 0.2049(2) 0.0565(6) Uani d . 1 1 . .
    H H13A -0.0573 -0.0719 0.2319 0.068 Uiso calc R 1 1 . .
    C C8 0.4521(2) 0.2482(3) -0.09045(17) 0.0560(6) Uani d . 1 1 . .
    H H8A 0.4038 0.2812 -0.1615 0.067 Uiso calc R 1 1 . .
    C C14 0.1724(2) -0.0382(2) 0.23391(19) 0.0536(5) Uani d . 1 1 . .
    H H14A 0.2255 -0.1094 0.2847 0.064 Uiso calc R 1 1 . .
    C C7 0.6118(2) 0.2516(3) -0.05784(18) 0.0560(6) Uani d . 1 1 . .
    H H7A 0.6692 0.2859 -0.1092 0.067 Uiso calc R 1 1 . .
    C C15 0.5385(3) 0.0238(4) 0.3649(2) 0.0648(7) Uani d . 1 1 . .
    H H30A -0.095(3) 0.129(3) 0.1009(18) 0.061(7) Uiso d . 1 1 . .
    H H15C 0.478(4) -0.057(4) 0.372(3) 0.130(13) Uiso d . 1 1 . .
    H H15B 0.639(4) -0.005(4) 0.396(3) 0.119(12) Uiso d . 1 1 . .
    H H15A 0.512(5) 0.106(6) 0.410(4) 0.184(19) Uiso d . 1 1 . .
loop_
    _atom_site_aniso_label
    _atom_site_aniso_U_11
    _atom_site_aniso_U_22
    _atom_site_aniso_U_33
    _atom_site_aniso_U_12
    _atom_site_aniso_U_13
    _atom_site_aniso_U_23
    N4 0.0254(7) 0.0391(8) 0.0440(9) 0.0020(6) 0.0003(6) -0.0010(6)
    N1 0.0289(8) 0.0517(10) 0.0521(10) -0.0001(7) -0.0008(7) 0.0043(7)
    N6 0.0318(9) 0.0591(10) 0.0575(11) -0.0004(7) 0.0089(7) 0.0040(8)
    C3 0.0303(9) 0.0368(9) 0.0446(10) 0.0011(7) 0.0051(7) -0.0007(8)
    N12 0.0259(9) 0.0593(11) 0.0735(12) 0.0001(7) 0.0086(8) 0.0012(9)
    C5 0.0259(9) 0.0429(10) 0.0492(11) 0.0010(7) 0.0026(7) -0.0013(8)
    C9 0.0325(10) 0.0550(12) 0.0504(11) 0.0036(8) -0.0024(8) 0.0025(9)
    C10 0.0305(9) 0.0376(10) 0.0506(11) 0.0012(7) 0.0060(8) -0.0044(8)
    N11 0.0265(8) 0.0531(10) 0.0666(11) 0.0001(7) 0.0063(7) 0.0046(8)
    C2 0.0344(10) 0.0436(11) 0.0485(11) -0.0003(8) 0.0019(8) 0.0015(8)
    C13 0.0412(11) 0.0518(12) 0.0803(16) -0.0067(9) 0.0212(10) 0.0038(11)
    C8 0.0467(12) 0.0715(14) 0.0474(12) 0.0043(10) 0.0040(9) 0.0095(10)
    C14 0.0393(11) 0.0500(12) 0.0720(14) 0.0008(9) 0.0124(10) 0.0112(10)
    C7 0.0455(12) 0.0683(14) 0.0565(13) -0.0008(10) 0.0156(10) 0.0093(11)
    C15 0.0530(15) 0.0809(18) 0.0544(14) -0.0088(13) -0.0037(11) 0.0185(13)
_geom_special_details
;
 All s.u.'s (except the s.u. in the dihedral angle between two l.s. planes)
 are estimated using the full covariance matrix. The cell s.u.'s are taken
 into account individually in the estimation of s.u.'s in distances, angles
 and torsion angles; correlations between s.u.'s in cell parameters are only
 used when they are defined by crystal symmetry. An approximate (isotropic)
 treatment of cell s.u.'s is used for estimating s.u.'s involving l.s. planes.
;
loop_
    _geom_bond_atom_site_label_1
    _geom_bond_atom_site_label_2
    _geom_bond_site_symmetry_2
    _geom_bond_distance
    _geom_bond_publ_flag
    N4 C9 . 1.362(2) ?
    N4 C3 . 1.384(2) ?
    N4 C5 . 1.396(2) ?
    N1 C5 . 1.317(2) ?
    N1 C2 . 1.369(2) ?
    N6 C7 . 1.307(3) ?
    N6 C5 . 1.345(2) ?
    C3 C2 . 1.375(2) ?
    C3 C10 . 1.456(2) ?
    N12 C13 . 1.318(3) ?
    N12 N11 . 1.349(2) ?
    N12 H30A . 0.89(2) ?
    C9 C8 . 1.343(3) ?
    C9 H9A . 0.9500 ?
    C10 N11 . 1.333(2) ?
    C10 C14 . 1.394(3) ?
    C2 C15 . 1.492(3) ?
    C13 C14 . 1.364(3) ?
    C13 H13A . 0.9500 ?
    C8 C7 . 1.406(3) ?
    C8 H8A . 0.9500 ?
    C14 H14A . 0.9500 ?
    C7 H7A . 0.9500 ?
    C15 H15C . 0.92(4) ?
    C15 H15B . 0.94(4) ?
    C15 H15A . 0.98(5) ?
loop_
    _geom_angle_atom_site_label_1
    _geom_angle_atom_site_label_2
    _geom_angle_atom_site_label_3
    _geom_angle_site_symmetry_1
    _geom_angle_site_symmetry_3
    _geom_angle
    _geom_angle_publ_flag
    C9 N4 C3 . . 133.30(15) ?
    C9 N4 C5 . . 119.96(16) ?
    C3 N4 C5 . . 106.74(14) ?
    C5 N1 C2 . . 105.47(14) ?
    C7 N6 C5 . . 116.74(17) ?
    C2 C3 N4 . . 104.82(16) ?
    C2 C3 C10 . . 132.26(18) ?
    N4 C3 C10 . . 122.92(15) ?
    C13 N12 N11 . . 112.94(17) ?
    C13 N12 H30A . . 125.4(15) ?
    N11 N12 H30A . . 121.7(15) ?
    N1 C5 N6 . . 126.85(16) ?
    N1 C5 N4 . . 111.16(16) ?
    N6 C5 N4 . . 121.98(17) ?
    C8 C9 N4 . . 118.35(17) ?
    C8 C9 H9A . . 120.8 ?
    N4 C9 H9A . . 120.8 ?
    N11 C10 C14 . . 110.84(17) ?
    N11 C10 C3 . . 120.54(17) ?
    C14 C10 C3 . . 128.62(17) ?
    C10 N11 N12 . . 104.10(16) ?
    N1 C2 C3 . . 111.79(17) ?
    N1 C2 C15 . . 120.70(18) ?
    C3 C2 C15 . . 127.5(2) ?
    N12 C13 C14 . . 107.10(18) ?
    N12 C13 H13A . . 126.4 ?
    C14 C13 H13A . . 126.4 ?
    C9 C8 C7 . . 119.0(2) ?
    C9 C8 H8A . . 120.5 ?
    C7 C8 H8A . . 120.5 ?
    C13 C14 C10 . . 105.02(19) ?
    C13 C14 H14A . . 127.5 ?
    C10 C14 H14A . . 127.5 ?
    N6 C7 C8 . . 123.9(2) ?
    N6 C7 H7A . . 118.0 ?
    C8 C7 H7A . . 118.0 ?
    C2 C15 H15C . . 114(2) ?
    C2 C15 H15B . . 111(2) ?
    H15C C15 H15B . . 106(3) ?
    C2 C15 H15A . . 110(3) ?
    H15C C15 H15A . . 108(3) ?
    H15B C15 H15A . . 107(3) ?
loop_
    _geom_torsion_atom_site_label_1
    _geom_torsion_atom_site_label_2
    _geom_torsion_atom_site_label_3
    _geom_torsion_atom_site_label_4
    _geom_torsion_site_symmetry_1
    _geom_torsion_site_symmetry_2
    _geom_torsion_site_symmetry_3
    _geom_torsion_site_symmetry_4
    _geom_torsion
    _geom_torsion_publ_flag
    C9 N4 C3 C2 . . . . -178.99(18) ?
    C5 N4 C3 C2 . . . . 1.06(19) ?
    C9 N4 C3 C10 . . . . 1.0(3) ?
    C5 N4 C3 C10 . . . . -178.91(16) ?
    C2 N1 C5 N6 . . . . -178.49(18) ?
    C2 N1 C5 N4 . . . . 0.4(2) ?
    C7 N6 C5 N1 . . . . -179.55(19) ?
    C7 N6 C5 N4 . . . . 1.7(3) ?
    C9 N4 C5 N1 . . . . 179.12(16) ?
    C3 N4 C5 N1 . . . . -0.9(2) ?
    C9 N4 C5 N6 . . . . -2.0(3) ?
    C3 N4 C5 N6 . . . . 177.99(17) ?
    C3 N4 C9 C8 . . . . -179.3(2) ?
    C5 N4 C9 C8 . . . . 0.6(3) ?
    C2 C3 C10 N11 . . . . 151.8(2) ?
    N4 C3 C10 N11 . . . . -28.2(3) ?
    C2 C3 C10 C14 . . . . -27.8(3) ?
    N4 C3 C10 C14 . . . . 152.1(2) ?
    C14 C10 N11 N12 . . . . 0.0(2) ?
    C3 C10 N11 N12 . . . . -179.70(16) ?
    C13 N12 N11 C10 . . . . 0.0(2) ?
    C5 N1 C2 C3 . . . . 0.3(2) ?
    C5 N1 C2 C15 . . . . -177.7(2) ?
    N4 C3 C2 N1 . . . . -0.9(2) ?
    C10 C3 C2 N1 . . . . 179.06(18) ?
    N4 C3 C2 C15 . . . . 177.0(2) ?
    C10 C3 C2 C15 . . . . -3.0(4) ?
    N11 N12 C13 C14 . . . . -0.1(3) ?
    N4 C9 C8 C7 . . . . 0.8(3) ?
    N12 C13 C14 C10 . . . . 0.0(3) ?
    N11 C10 C14 C13 . . . . 0.0(2) ?
    C3 C10 C14 C13 . . . . 179.63(19) ?
    C5 N6 C7 C8 . . . . -0.2(3) ?
    C9 C8 C7 N6 . . . . -1.1(4) ?
loop_
    _geom_hbond_atom_site_label_D
    _geom_hbond_atom_site_label_H
    _geom_hbond_atom_site_label_A
    _geom_hbond_site_symmetry_A
    _geom_hbond_distance_DH
    _geom_hbond_distance_HA
    _geom_hbond_distance_DA
    _geom_hbond_angle_DHA
    N12 H30A N6 1_455 0.89(2) 2.08(2) 2.966(2) 175(2)
data_global
_journal_date_recd_electronic     2012-05-09
_journal_date_accepted     2012-05-27
_journal_name_full     'Acta Crystallographica, Section E'
_journal_year     2012
_journal_volume     68
_journal_issue      7
_journal_page_first     o1977
_journal_page_last     o1977
_journal_paper_category     QO
_journal_paper_doi     10.1107/S1600536812024166
_journal_coeditor_code     RK2359
_publ_contact_author_name     'Wen-Hu Duan'
_publ_contact_author_address
;
Department of Medicinal Chemistry
Shanghai Institute of Materia Medica
Chinese Academy of Sciences
Shanghai 201203
People's Republic of China
;
_publ_contact_author_email     whduan@mail.shcnc.ac.cn
_publ_contact_author_fax     '86-21-50806600-3528'
_publ_contact_author_phone     '86-21-50806600-3528'
_publ_section_title
;
2-Methyl-3-(1<i>H</i>-pyrazol-3-yl)imidazo[1,2-<i>a</i>]pyrimidine
;
loop_
    _publ_author_name
    _publ_author_address
    'Gao, Guo-Rui'
;
School of Pharmacy
East China University of Science and Technology
Shanghai 200237
People's Republic of China
;
    'Duan, Wen-Hu'
;
School of Pharmacy
East China University of Science and Technology
Shanghai 200237
People's Republic of China
Department of Medicinal Chemistry
Shanghai Institute of Materia Medica
Chinese Academy of Sciences
Shanghai 201203
People's Republic of China
;
