# Supplementary material for: 2-Methyl-3-(1H-pyrazol-3-yl)imidazo[1,2-a]pyrimidine
Source: Acta Crystallogr Sect E Struct Rep Online. 2012 Jun 2;68(Pt 7):o1977. doi: 10.1107/S1600536812024166 (PMC3393254; doi:10.1107/S1600536812024166)
Supplement: Supplementary file 2 [file e-68-o1977-Isup2.hkl]

# 
# h,k,l, Fc-squared, Fo-squared, sigma(Fo-squared) and status flag 
# 
data_I
_shelx_title ' 120315am in P2(1)/n' 
_shelx_refln_list_code          4 
_shelx_F_calc_maximum      107.73 
_exptl_crystal_F_000       416.00 
_reflns_d_resolution_high  0.8105 
 
loop_ 
 _symmetry_equiv_pos_as_xyz 
 'x, y, z' 
 '-x+1/2, y+1/2, -z+1/2' 
 '-x, -y, -z' 
 'x-1/2, -y-1/2, z-1/2' 
 
_cell_length_a     8.9618 
_cell_length_b     8.8514 
_cell_length_c    12.4806 
_cell_angle_alpha  90.000 
_cell_angle_beta  101.751 
_cell_angle_gamma  90.000 
 
_shelx_F_squared_multiplier     1.000 
 
loop_ 
 _refln_index_h 
 _refln_index_k 
 _refln_index_l 
 _refln_F_squared_calc 
 _refln_F_squared_meas 
 _refln_F_squared_sigma 
 _refln_observed_status 
   2   0   0     4789.43     4543.75     72.42 o 
   4   0   0      230.38      243.00      4.96 o 
   6   0   0      183.49      152.50      5.32 o 
   8   0   0      159.87      147.48      7.64 o 
  10   0   0        0.52       -2.71      2.25 o 
   1   1   0      921.42      907.59     12.91 o 
   2   1   0      835.01      837.23     10.76 o 
   3   1   0       12.56       10.16      0.59 o 
   4   1   0      996.42     1162.00     15.15 o 
   5   1   0      490.39      565.96      8.08 o 
   6   1   0      164.32      180.19      4.39 o 
   7   1   0       41.06       38.25      1.66 o 
   8   1   0       19.68       12.88      1.65 o 
   9   1   0       57.12       63.94      4.03 o 
  10   1   0        3.30        7.10      2.91 o 
   0   2   0        1.14        2.10      1.30 o 
   1   2   0       15.70       16.55      0.74 o 
   2   2   0      422.77      422.07      9.03 o 
   3   2   0       78.12       94.32      1.81 o 
   4   2   0     1738.58     1833.88     23.39 o 
   5   2   0       75.56       77.15      1.90 o 
   6   2   0      147.73      144.58      3.02 o 
   7   2   0      338.28      326.36      6.21 o 
   8   2   0       19.60       16.79      1.89 o 
   9   2   0        1.18        2.01      1.27 o 
  10   2   0        0.27        0.32      1.79 o 
   1   3   0     1219.95     1206.10     19.56 o 
   2   3   0       10.15       11.88      0.58 o 
   3   3   0      328.10      331.88      6.30 o 
   4   3   0       73.11       65.80      1.75 o 
   5   3   0       15.70       16.11      1.11 o 
   6   3   0       31.01       26.11      2.73 o 
   7   3   0        9.58        8.85      1.38 o 
   8   3   0       67.79       62.39      2.95 o 
   9   3   0       14.91       10.88      1.73 o 
  10   3   0       43.65       41.73      4.87 o 
   0   4   0      147.28      146.29      3.95 o 
   1   4   0        0.82       -0.30      0.38 o 
   2   4   0        4.66        4.82      0.64 o 
   3   4   0      412.78      412.15      7.00 o 
   4   4   0      151.47      147.86      3.75 o 
   5   4   0        0.15        2.05      0.80 o 
   6   4   0       15.75       17.90      2.76 o 
   7   4   0      203.32      186.74      9.09 o 
   8   4   0       60.15       57.16      2.94 o 
   9   4   0      108.45      102.00      7.94 o 
  10   4   0        0.00        0.54      1.76 o 
   1   5   0        2.22        1.17      0.46 o 
   2   5   0      103.34      101.09      2.25 o 
   3   5   0        0.50       -0.04      0.62 o 
   4   5   0       50.03       49.42      2.64 o 
   5   5   0       26.28       23.86      1.77 o 
   6   5   0      158.32      142.39      7.22 o 
   7   5   0       10.03       12.61      2.52 o 
   8   5   0        2.95        2.52      1.21 o 
   9   5   0        4.11        2.56      1.84 o 
   0   6   0       54.00       57.42      2.59 o 
   1   6   0       12.10       12.41      1.03 o 
   2   6   0        0.50        1.00      0.52 o 
   3   6   0       42.76       38.62      2.09 o 
   4   6   0       97.51       90.07      4.70 o 
   5   6   0       14.63       13.52      1.49 o 
   6   6   0        4.39        5.33      1.19 o 
   7   6   0       68.41       71.45      6.55 o 
   8   6   0       19.80       19.00      2.71 o 
   9   6   0       11.71       13.48      2.63 o 
   1   7   0        6.59        9.19      1.32 o 
   2   7   0       10.49       11.81      1.42 o 
   3   7   0       18.82       19.54      1.76 o 
   4   7   0       57.81       61.52      3.97 o 
   5   7   0        0.51        1.28      1.15 o 
   6   7   0        0.44        3.90      1.10 o 
   7   7   0       44.28       43.52      3.81 o 
   8   7   0       43.28       42.33      4.02 o 
   0   8   0        0.08       -0.41      0.85 o 
   1   8   0        3.04        0.58      0.78 o 
   2   8   0       39.60       44.25      2.48 o 
   3   8   0        3.32        3.24      1.05 o 
   4   8   0       22.14       25.32      3.05 o 
   5   8   0        1.51        1.42      1.31 o 
   6   8   0        1.06        3.68      1.51 o 
   7   8   0       31.97       36.70     11.06 o 
   1   9   0        3.62        3.95      1.11 o 
   2   9   0       10.93       12.39      1.60 o 
   3   9   0      106.94       99.89      4.01 o 
   4   9   0        0.01        0.50      1.23 o 
   5   9   0        0.13        5.33      2.71 o 
   6   9   0      115.26      111.78      5.57 o 
   0  10   0        3.00        4.89      2.43 o 
   1  10   0       27.06       26.96      2.95 o 
   2  10   0        0.00        1.43      3.91 o 
   3  10   0        6.04        5.95      1.79 o 
   4  10   0        0.47       -0.67      2.78 o 
  -9   0   1       12.79        6.57      2.76 o 
  -7   0   1        5.44        3.59      2.16 o 
  -5   0   1      403.69      447.95     14.50 o 
  -3   0   1      743.07      686.08     19.71 o 
  -1   0   1      373.38      371.36     10.40 o 
   1   0   1     4500.71     4312.27     68.77 o 
   3   0   1     3398.86     3488.01     56.03 o 
   5   0   1      443.65      465.37      8.84 o 
   7   0   1      563.19      528.71     10.47 o 
   9   0   1       76.51       83.14      4.11 o 
 -10   1   1       54.21       56.69      4.42 o 
  -9   1   1       17.42       15.30      4.29 o 
  -8   1   1      364.15      367.00     10.19 o 
  -7   1   1        8.16       11.65      1.68 o 
  -6   1   1       88.57       92.90      3.05 o 
  -5   1   1      219.24      225.48      5.01 o 
  -4   1   1      486.63      506.95      9.14 o 
  -3   1   1      113.53      119.70      2.77 o 
  -2   1   1     2221.81     2251.06     43.88 o 
  -1   1   1      186.76      174.19      2.71 o 
   0   1   1     5183.66     4916.41     61.65 o 
   1   1   1      195.96      183.63      2.58 o 
   2   1   1     1523.52     1579.51     18.12 o 
   3   1   1      904.17      989.64     11.71 o 
   4   1   1       27.28       41.35      1.10 o 
   5   1   1      193.93      218.86      3.79 o 
   6   1   1       71.34       73.15      2.66 o 
   7   1   1        1.02        0.11      0.62 o 
   8   1   1       22.55       24.42      1.86 o 
   9   1   1      193.00      168.61      6.63 o 
  10   1   1        5.75        5.54      2.17 o 
 -10   2   1        0.01        0.01      2.72 o 
  -9   2   1        3.77        5.58      3.82 o 
  -8   2   1      238.70      211.17      5.66 o 
  -7   2   1        1.47        2.17      1.08 o 
  -6   2   1       85.64       82.56      3.59 o 
  -5   2   1       18.35       19.33      1.85 o 
  -4   2   1      148.99      142.60      4.49 o 
  -3   2   1      293.04      284.71      5.49 o 
  -2   2   1      423.11      381.33      6.75 o 
  -1   2   1     9966.65     9539.57    148.85 o 
   0   2   1    10640.86    10142.13    139.78 o 
   1   2   1     2321.33     2238.44     25.47 o 
   2   2   1      746.08      744.69      9.72 o 
   3   2   1       23.53       26.73      0.90 o 
   4   2   1      676.81      688.00      9.42 o 
   5   2   1       43.49       32.73      1.96 o 
   6   2   1       51.53       52.90      1.77 o 
   7   2   1        0.06       -0.24      0.62 o 
   8   2   1       36.41       42.30      3.15 o 
   9   2   1        5.30        9.18      2.09 o 
  10   2   1        2.20        3.86      1.50 o 
 -10   3   1        0.00       -0.61      1.53 o 
  -9   3   1       99.63      100.88      5.96 o 
  -8   3   1       22.37       24.27      2.17 o 
  -7   3   1        4.37        5.55      1.38 o 
  -6   3   1      418.02      436.51      8.93 o 
  -5   3   1       93.66       96.97      3.49 o 
  -4   3   1      964.54      995.10     18.96 o 
  -3   3   1       97.57      109.05      3.34 o 
  -2   3   1      235.69      247.09      5.24 o 
  -1   3   1     3884.38     4072.37     63.83 o 
   0   3   1     5145.97     4975.06     68.01 o 
   1   3   1      423.78      430.89      5.35 o 
   2   3   1       24.72       22.16      0.78 o 
   3   3   1       38.47       35.63      1.07 o 
   4   3   1       66.84       69.86      1.71 o 
   5   3   1       24.98       22.33      1.12 o 
   6   3   1      224.06      216.49      4.59 o 
   7   3   1       68.81       60.95      2.54 o 
   8   3   1       23.45       21.72      2.06 o 
   9   3   1        4.51        8.00      1.83 o 
  10   3   1        1.30        2.07      1.91 o 
 -10   4   1        1.07        2.94      1.47 o 
  -9   4   1        2.85        1.77      1.27 o 
  -8   4   1       38.52       44.39      2.79 o 
  -7   4   1        0.01       -0.10      0.90 o 
  -6   4   1        2.49        2.84      0.98 o 
  -5   4   1      151.15      150.13      4.85 o 
  -4   4   1      181.48      190.73      4.49 o 
  -3   4   1       14.89       17.79      1.58 o 
  -2   4   1      193.31      188.66      4.13 o 
  -1   4   1       17.98       16.53      1.06 o 
   0   4   1       45.70       49.19      1.51 o 
   1   4   1      117.13      127.20      2.22 o 
   2   4   1        0.53        1.26      0.34 o 
   3   4   1      183.11      173.86      3.04 o 
   4   4   1      386.48      386.74      7.75 o 
   5   4   1       64.09       62.82      2.12 o 
   6   4   1        0.09        0.29      0.72 o 
   7   4   1      109.84      106.38      3.61 o 
   8   4   1       82.46       70.71      4.26 o 
   9   4   1       40.55       38.07      3.57 o 
  -9   5   1        1.98        3.40      1.31 o 
  -8   5   1       40.47       39.46      2.70 o 
  -7   5   1       33.34       32.73      2.36 o 
  -6   5   1        1.39        3.09      1.45 o 
  -5   5   1      136.55      134.63      3.89 o 
  -4   5   1        0.17        0.65      0.70 o 
  -3   5   1       33.40       35.24      1.86 o 
  -2   5   1        9.77       14.44      1.24 o 
  -1   5   1       19.14       17.74      4.60 o 
   0   5   1       10.00       12.65      1.22 o 
   1   5   1       62.63       71.11      1.66 o 
   2   5   1      250.47      232.50      3.70 o 
   3   5   1       56.08       51.64      2.05 o 
   4   5   1      165.25      154.82      4.09 o 
   5   5   1        0.48        0.25      0.89 o 
   6   5   1        5.16        7.27      1.21 o 
   7   5   1       50.70       46.17      2.58 o 
   8   5   1        0.02        1.07      1.49 o 
   9   5   1        0.13       -0.29      1.47 o 
  -9   6   1       23.37       33.40      3.70 o 
  -8   6   1        2.18        4.41      1.48 o 
  -7   6   1      206.03      200.56      5.63 o 
  -6   6   1      192.22      187.29      5.18 o 
  -5   6   1        2.78        1.86      0.92 o 
  -4   6   1      160.40      151.62      5.18 o 
  -3   6   1        0.05       -0.32      0.70 o 
  -2   6   1        0.29       -0.37      0.65 o 
  -1   6   1       11.72       14.94      1.11 o 
   0   6   1      275.90      272.23      4.99 o 
   1   6   1       16.10       14.19      1.00 o 
   2   6   1       40.98       42.67      2.42 o 
   3   6   1       95.27       96.19      3.45 o 
   4   6   1       70.39       69.64      2.72 o 
   5   6   1       35.48       32.18      2.15 o 
   6   6   1        2.23        2.95      1.89 o 
   7   6   1       96.82       91.45      4.80 o 
   8   6   1       10.29       10.76      2.18 o 
  -8   7   1        1.00        1.56      1.60 o 
  -7   7   1        0.13        1.86      1.10 o 
  -6   7   1      136.01      132.67      4.49 o 
  -5   7   1       13.60       14.25      1.64 o 
  -4   7   1       10.86       12.85      1.90 o 
  -3   7   1       79.96       80.40      2.98 o 
  -2   7   1      138.38      121.24      3.83 o 
  -1   7   1       91.32       97.96      3.97 o 
   0   7   1        1.63        1.23      0.62 o 
   1   7   1       21.29       26.74      1.80 o 
   2   7   1        7.67        7.92      1.18 o 
   3   7   1       40.44       40.08      2.93 o 
   4   7   1       22.78       20.51      2.01 o 
   5   7   1       47.53       57.22      6.59 o 
   6   7   1       16.96       14.08      2.35 o 
   7   7   1        1.30        2.13      1.60 o 
   8   7   1        0.06       -1.70      1.37 o 
  -7   8   1        5.94        7.69      2.04 o 
  -6   8   1        7.40        6.94      1.41 o 
  -5   8   1        0.51        2.76      1.03 o 
  -4   8   1       21.42       23.72      3.18 o 
  -3   8   1        6.45        8.98      1.41 o 
  -2   8   1       10.39        7.42      1.68 o 
  -1   8   1       21.31       19.39      1.44 o 
   0   8   1       67.50       56.42      2.43 o 
   1   8   1       15.99       20.02      1.77 o 
   2   8   1        4.43        5.72      1.39 o 
   3   8   1       48.48       52.05      2.70 o 
   4   8   1        8.15        8.11      1.68 o 
   5   8   1        1.37        1.28      1.79 o 
   6   8   1      211.75      202.50     30.11 o 
   7   8   1        4.23        4.45      2.40 o 
  -6   9   1       27.23       31.86      4.05 o 
  -5   9   1       54.43       58.62      3.32 o 
  -4   9   1        0.06       -0.42      0.98 o 
  -3   9   1        1.23        2.64      1.16 o 
  -2   9   1       10.66       11.66      1.58 o 
  -1   9   1        0.12        3.87      1.34 o 
   0   9   1        4.48        2.89      1.47 o 
   1   9   1        3.31        4.75      1.22 o 
   2   9   1        1.25        3.23      1.38 o 
   3   9   1        0.11       -0.91      1.47 o 
   4   9   1        1.52        4.86      1.87 o 
   5   9   1        1.95        3.41      2.35 o 
  -4  10   1        6.56        8.81      2.11 o 
  -3  10   1       51.69       51.98      4.12 o 
  -2  10   1        4.08        6.42      1.84 o 
  -1  10   1        0.53        2.38      1.67 o 
   0  10   1       39.84       43.49      3.47 o 
   1  10   1       22.71       27.34      2.79 o 
   2  10   1        3.87        3.98      1.77 o 
   3  10   1       17.08       15.88      2.40 o 
   4  10   1       26.87       27.30      3.17 o 
 -10   0   2       28.63       32.05      4.82 o 
  -8   0   2       37.05       32.80      4.16 o 
  -6   0   2      524.26      482.53     16.05 o 
  -4   0   2     2808.27     3099.68     83.81 o 
  -2   0   2      177.90      189.06      6.16 o 
   0   0   2      486.06      490.81      9.91 o 
   2   0   2      926.45      953.62     15.77 o 
   4   0   2        4.00        4.70      0.70 o 
   6   0   2       12.50       11.81      1.30 o 
   8   0   2       14.10       14.86      2.13 o 
  10   0   2        2.27        7.87      2.05 o 
 -10   1   2       56.75       64.24      4.37 o 
  -9   1   2       33.40       31.65      3.13 o 
  -8   1   2      190.49      170.47      6.03 o 
  -7   1   2       12.49       18.91      2.21 o 
  -6   1   2        5.85        9.52      1.58 o 
  -5   1   2        7.52       13.57      1.28 o 
  -4   1   2       23.15       26.43      1.42 o 
  -3   1   2      345.75      379.34      6.90 o 
  -2   1   2        3.35        7.54      0.68 o 
  -1   1   2      357.07      411.04      6.85 o 
   0   1   2     2875.85     3017.48     41.64 o 
   1   1   2     1044.72      996.46     14.03 o 
   2   1   2        3.07        2.85      0.29 o 
   3   1   2       78.66       80.23      1.47 o 
   4   1   2      454.51      479.21      6.21 o 
   5   1   2      548.75      572.38      7.47 o 
   6   1   2        6.48        9.06      0.91 o 
   7   1   2       26.76       26.03      1.61 o 
   8   1   2       15.38       15.35      1.33 o 
   9   1   2       11.03       15.40      1.90 o 
  10   1   2        0.00       -0.33      1.92 o 
 -10   2   2        0.69       -0.59      1.58 o 
  -9   2   2        0.44        0.32      1.59 o 
  -8   2   2       13.39       13.75      2.28 o 
  -7   2   2        0.85        1.96      1.19 o 
  -6   2   2      144.22      123.54      4.55 o 
  -5   2   2      475.37      525.80      9.87 o 
  -4   2   2       65.81       70.73      2.25 o 
  -3   2   2        9.76        8.97      0.86 o 
  -2   2   2      743.12      731.73     10.58 o 
  -1   2   2      644.43      710.03     11.86 o 
   0   2   2    11605.93    11550.29    143.47 o 
   1   2   2      115.84       97.99      1.85 o 
   2   2   2      165.56      171.95      2.72 o 
   3   2   2      834.81      839.87     12.51 o 
   4   2   2      126.01      119.35      2.56 o 
   5   2   2       74.11       87.22      2.10 o 
   6   2   2       43.23       45.32      1.63 o 
   7   2   2      386.79      355.97      6.03 o 
   8   2   2        0.82        1.64      0.86 o 
   9   2   2      226.60      223.83      6.31 o 
  10   2   2        0.05       -0.34      2.64 o 
 -10   3   2        6.58        7.60      4.05 o 
  -9   3   2        2.14        3.24      1.37 o 
  -8   3   2      180.85      165.85      4.95 o 
  -7   3   2       12.86       13.10      1.66 o 
  -6   3   2        0.14        1.17      0.89 o 
  -5   3   2       20.98       21.15      1.57 o 
  -4   3   2       58.06       48.84      2.36 o 
  -3   3   2       22.65       21.60      1.25 o 
  -2   3   2      590.22      533.27      9.32 o 
  -1   3   2      163.11      126.08      2.32 o 
   0   3   2     4191.53     4108.50     50.74 o 
   1   3   2      124.20      122.64      2.02 o 
   2   3   2       24.97       31.66      0.97 o 
   3   3   2       26.72       36.78      1.48 o 
   4   3   2        1.97        2.01      0.48 o 
   5   3   2       26.94       25.34      1.23 o 
   6   3   2      108.80      104.00      3.34 o 
   7   3   2       57.57       56.02      2.26 o 
   8   3   2       51.95       48.43      4.83 o 
   9   3   2        0.00        1.68      1.14 o 
  10   3   2        0.01        1.04      1.84 o 
 -10   4   2        7.98       10.64      2.36 o 
  -9   4   2        9.68       12.00      2.38 o 
  -8   4   2       23.58       22.00      2.12 o 
  -7   4   2      424.74      399.23      8.68 o 
  -6   4   2      237.20      222.67      5.52 o 
  -5   4   2      168.31      157.29      4.17 o 
  -4   4   2        9.41        8.16      1.07 o 
  -3   4   2      259.56      274.92      8.34 o 
  -2   4   2      277.56      258.36      5.25 o 
  -1   4   2      173.87      173.09      3.74 o 
   0   4   2      301.29      287.10      4.71 o 
   1   4   2      213.10      203.75      4.01 o 
   2   4   2        1.66        4.18      0.37 o 
   3   4   2       52.65       61.30      1.70 o 
   4   4   2      346.03      348.81      7.60 o 
   5   4   2       53.97       54.69      3.71 o 
   6   4   2      133.58      129.10      3.38 o 
   7   4   2       61.25       65.62      3.54 o 
   8   4   2        1.30        3.05      1.25 o 
   9   4   2        1.46        3.46      2.20 o 
  -9   5   2       18.71       24.40      2.37 o 
  -8   5   2        4.01        3.49      2.40 o 
  -7   5   2        2.00        3.55      1.43 o 
  -6   5   2       30.88       33.42      2.24 o 
  -5   5   2        0.43        3.35      1.90 o 
  -4   5   2      438.77      438.06      8.72 o 
  -3   5   2      186.28      160.36      5.69 o 
  -2   5   2     1120.23     1161.83     19.56 o 
  -1   5   2     1145.66     1176.29     19.62 o 
   0   5   2     1224.56     1211.94     20.04 o 
   1   5   2      257.41      233.39      3.56 o 
   2   5   2       48.59       55.31      1.51 o 
   3   5   2       99.52      105.33      3.09 o 
   4   5   2       73.26       74.16      2.31 o 
   5   5   2       33.37       35.03      2.62 o 
   6   5   2        1.25        0.87      0.83 o 
   7   5   2      231.82      224.31      7.54 o 
   8   5   2       14.61       14.45      3.62 o 
   9   5   2        9.44       10.53      2.24 o 
  -9   6   2        9.18       12.01      1.81 o 
  -8   6   2       11.43       12.73      1.74 o 
  -7   6   2        7.07       10.63      1.61 o 
  -6   6   2      293.89      278.21      6.76 o 
  -5   6   2       14.59       13.97      1.60 o 
  -4   6   2        0.80        0.37      0.94 o 
  -3   6   2       17.75       20.54      1.63 o 
  -2   6   2       85.63       90.95      7.84 o 
  -1   6   2       20.62       21.25      1.50 o 
   0   6   2      134.95      130.21      2.94 o 
   1   6   2        1.11        1.37      0.61 o 
   2   6   2       67.06       70.37      4.10 o 
   3   6   2       41.11       41.35      2.67 o 
   4   6   2        0.88        0.57      0.84 o 
   5   6   2       14.40       14.11      1.98 o 
   6   6   2      150.32      155.10      8.07 o 
   7   6   2       20.53       16.39      2.41 o 
   8   6   2       41.78       43.12      3.95 o 
  -8   7   2       65.45       71.98      3.62 o 
  -7   7   2       39.70       41.86      2.86 o 
  -6   7   2      120.22      119.64      4.13 o 
  -5   7   2        0.09        0.96      0.90 o 
  -4   7   2        0.87        1.25      0.92 o 
  -3   7   2       47.36       44.71      2.35 o 
  -2   7   2       11.43       10.94      1.36 o 
  -1   7   2       14.19       14.97      1.25 o 
   0   7   2        4.40        5.06      0.82 o 
   1   7   2       20.16       17.39      2.02 o 
   2   7   2        0.08        1.42      0.87 o 
   3   7   2      373.42      331.48      7.33 o 
   4   7   2       62.62       57.45      5.82 o 
   5   7   2        0.00        0.45      1.47 o 
   6   7   2        5.59       10.18      2.03 o 
   7   7   2       27.63       27.88      3.15 o 
  -7   8   2        1.09        0.89      1.19 o 
  -6   8   2       13.75       14.32      1.87 o 
  -5   8   2       11.91       14.29      1.72 o 
  -4   8   2       23.82       22.50      1.95 o 
  -3   8   2       67.37       59.64      2.68 o 
  -2   8   2        0.17        0.91      0.90 o 
  -1   8   2       73.25       70.28      2.91 o 
   0   8   2        0.00        1.07      1.03 o 
   1   8   2        2.00        2.82      0.96 o 
   2   8   2       10.72        9.65      1.37 o 
   3   8   2       45.39       46.47      3.45 o 
   4   8   2       14.11       13.73      2.26 o 
   5   8   2        3.87        5.12      2.36 o 
   6   8   2       11.13       15.31      2.49 o 
  -6   9   2        0.63        1.53      1.55 o 
  -5   9   2       10.85       13.90      1.80 o 
  -4   9   2       20.72       22.13      2.05 o 
  -3   9   2        0.24        3.84      1.22 o 
  -2   9   2       19.75       26.71      2.70 o 
  -1   9   2        2.18        1.35      1.37 o 
   0   9   2       27.59       33.33      2.34 o 
   1   9   2       21.30       18.34      2.61 o 
   2   9   2        0.29        0.95      1.68 o 
   3   9   2       38.74       43.08      3.61 o 
   4   9   2       25.74       28.92      3.18 o 
   5   9   2        1.44        2.06      1.98 o 
  -4  10   2        0.02        2.16      3.92 o 
  -3  10   2        0.86        4.82      3.13 o 
  -2  10   2       56.06       52.03      3.79 o 
  -1  10   2        4.84        4.57      2.48 o 
   0  10   2        3.28        3.66      2.29 o 
   1  10   2       11.59       13.82      2.32 o 
   2  10   2        3.61        2.33      1.44 o 
   3  10   2        0.00        1.92      1.56 o 
 -11   0   3        0.02        0.09      2.67 o 
  -9   0   3        3.62        5.09      2.62 o 
  -5   0   3     1195.92     1244.53     35.66 o 
  -3   0   3       51.67       50.70      2.85 o 
  -1   0   3     3801.73     3730.16     72.40 o 
   1   0   3     1230.07     1266.10     25.11 o 
   3   0   3      684.49      744.12     12.78 o 
   5   0   3      354.15      375.72      7.45 o 
   7   0   3        0.72        0.54      0.91 o 
   9   0   3      103.01      109.50      9.22 o 
 -11   1   3        3.65        3.89      2.18 o 
 -10   1   3        7.14       12.99      2.52 o 
  -9   1   3        0.31        0.90      1.61 o 
  -8   1   3      581.21      563.53     13.85 o 
  -7   1   3      211.28      213.70      6.63 o 
  -6   1   3      300.35      335.71     10.43 o 
  -5   1   3        4.97        6.83      1.31 o 
  -4   1   3        0.40        1.49      0.81 o 
  -3   1   3       92.84       99.47      3.03 o 
  -2   1   3      106.14       91.35      2.11 o 
  -1   1   3     2384.97     2364.20     32.69 o 
   0   1   3     2862.98     2875.80     39.84 o 
   1   1   3      416.10      430.10      7.59 o 
   2   1   3       46.86       50.90      1.01 o 
   3   1   3        1.80        2.20      0.36 o 
   4   1   3        6.10        3.98      0.47 o 
   5   1   3       65.28       57.15      1.53 o 
   6   1   3      116.79      115.33      2.67 o 
   7   1   3      223.03      200.38      4.02 o 
   8   1   3        0.00        1.11      0.73 o 
   9   1   3       56.85       61.30      3.04 o 
  10   1   3       18.66       29.03      5.19 o 
 -10   2   3       51.96       57.92      4.27 o 
  -9   2   3        6.00        6.67      2.08 o 
  -8   2   3        1.90       -0.22      1.37 o 
  -7   2   3       12.44       17.21      2.21 o 
  -6   2   3      204.97      215.97      6.36 o 
  -5   2   3       82.23       75.49      2.75 o 
  -4   2   3      170.32      186.30      4.23 o 
  -3   2   3     1576.46     1551.56     26.50 o 
  -2   2   3      909.22      953.91     13.67 o 
  -1   2   3      443.14      393.94      7.40 o 
   0   2   3     2018.15     2064.75     28.69 o 
   1   2   3       36.34       38.96      1.38 o 
   2   2   3       14.01       14.33      0.73 o 
   3   2   3      617.11      644.50      7.92 o 
   4   2   3        7.78        3.76      0.63 o 
   5   2   3      229.65      240.51      4.16 o 
   6   2   3        2.13        1.86      0.66 o 
   7   2   3        0.05        0.21      0.64 o 
   8   2   3        6.56        5.94      1.34 o 
   9   2   3        1.13        2.46      1.15 o 
 -10   3   3       10.47       13.25      2.55 o 
  -9   3   3        5.69        3.70      1.71 o 
  -8   3   3       23.36       16.89      2.31 o 
  -7   3   3        6.39        7.07      1.38 o 
  -6   3   3       27.85       33.83      3.12 o 
  -5   3   3      758.28      768.99     16.59 o 
  -4   3   3       15.52       11.74      0.75 o 
  -3   3   3       63.18       67.42      1.60 o 
  -2   3   3       27.07       31.03      0.99 o 
  -1   3   3      317.13      302.63      5.87 o 
   0   3   3        0.10        0.10      0.29 o 
   1   3   3       38.75       33.41      1.04 o 
   2   3   3      756.19      852.08     11.27 o 
   3   3   3       18.14       14.43      0.85 o 
   4   3   3      372.79      389.66      5.92 o 
   5   3   3       68.97       68.45      1.90 o 
   6   3   3      197.09      187.62      3.72 o 
   7   3   3      438.93      419.76      9.25 o 
   8   3   3        7.53       11.12      2.22 o 
   9   3   3        2.35        1.44      1.24 o 
 -10   4   3       13.71       14.77      2.61 o 
  -9   4   3       27.43       23.86      2.79 o 
  -8   4   3        0.39        1.65      1.15 o 
  -7   4   3      265.90      251.74      6.30 o 
  -6   4   3      290.15      276.06      6.44 o 
  -5   4   3        0.05        0.28      0.80 o 
  -4   4   3       51.63       51.14      2.64 o 
  -3   4   3        0.48        0.51      0.57 o 
  -2   4   3      415.36      417.72      7.66 o 
  -1   4   3     1400.09     1348.55     19.19 o 
   0   4   3      289.60      285.87      4.27 o 
   1   4   3        1.75        2.90      0.40 o 
   2   4   3      110.49      107.88      2.17 o 
   3   4   3      447.60      448.52      6.61 o 
   4   4   3      253.36      235.33      4.08 o 
   5   4   3       42.10       43.06      2.39 o 
   6   4   3       16.09       14.11      1.64 o 
   7   4   3      156.16      152.49      7.55 o 
   8   4   3        8.40        9.19      1.52 o 
   9   4   3       31.21       29.80      2.69 o 
  -9   5   3        8.12        6.66      1.51 o 
  -8   5   3       39.32       37.96      2.73 o 
  -7   5   3       87.34       73.65      3.15 o 
  -6   5   3        8.68        8.49      1.35 o 
  -5   5   3       14.74       21.88      2.07 o 
  -4   5   3       74.56       75.01      2.70 o 
  -3   5   3      137.21      126.00      3.46 o 
  -2   5   3       87.26       66.23      2.51 o 
  -1   5   3     1174.75     1193.69     17.31 o 
   0   5   3     1060.94     1073.40     15.80 o 
   1   5   3      149.31      146.13      2.45 o 
   2   5   3      217.93      197.91      4.29 o 
   3   5   3      121.67      124.81      2.84 o 
   4   5   3        9.84       11.75      1.45 o 
   5   5   3       17.16       17.20      2.80 o 
   6   5   3        4.11        5.52      1.78 o 
   7   5   3        6.29        9.18      1.53 o 
   8   5   3        2.13        2.03      1.18 o 
  -9   6   3        2.66        2.89      1.33 o 
  -8   6   3       91.26       89.68      5.02 o 
  -7   6   3        0.00        0.18      1.16 o 
  -6   6   3       16.84       18.71      1.87 o 
  -5   6   3       74.58       70.60      2.90 o 
  -4   6   3       12.16       12.60      1.70 o 
  -3   6   3        2.84        5.52      1.00 o 
  -2   6   3      126.50      127.73      7.68 o 
  -1   6   3       43.83       45.42      2.29 o 
   0   6   3       16.69       18.46      1.25 o 
   1   6   3        9.07        8.16      0.79 o 
   2   6   3       13.40       15.23      1.36 o 
   3   6   3       10.98       16.28      1.62 o 
   4   6   3       15.05       14.17      1.59 o 
   5   6   3        0.55        0.93      1.05 o 
   6   6   3      132.17      125.91      7.02 o 
   7   6   3       18.12       17.82      4.89 o 
   8   6   3        1.73        3.60      1.73 o 
  -8   7   3        0.00        3.49      1.28 o 
  -7   7   3       29.87       31.86      2.60 o 
  -6   7   3       80.91       75.05      4.14 o 
  -5   7   3       18.32       19.52      1.93 o 
  -4   7   3       81.90       78.22      3.50 o 
  -3   7   3      102.79       96.70      4.10 o 
  -2   7   3        1.18        1.35      0.92 o 
  -1   7   3      211.06      192.83      7.25 o 
   0   7   3        2.97        2.00      0.70 o 
   1   7   3       67.27       59.63      2.43 o 
   2   7   3        0.13       -1.09      0.76 o 
   3   7   3        4.30        4.43      1.34 o 
   4   7   3       34.92       33.15      5.19 o 
   5   7   3        3.78        4.53      1.52 o 
   6   7   3        0.68        3.71      1.55 o 
   7   7   3       10.55       14.07      2.43 o 
  -7   8   3       15.56       15.03      1.93 o 
  -6   8   3       21.58       26.95      2.39 o 
  -5   8   3       27.95       31.92      2.42 o 
  -4   8   3       13.23       13.41      1.75 o 
  -3   8   3       29.06       27.43      2.64 o 
  -2   8   3       95.39       96.24      4.24 o 
  -1   8   3       46.36       48.09      2.44 o 
   0   8   3      210.76      209.28      5.34 o 
   1   8   3       23.75       26.01      2.59 o 
   2   8   3        4.02        3.49      1.33 o 
   3   8   3       40.82       37.88      3.23 o 
   4   8   3       23.03       24.13      2.80 o 
   5   8   3       62.73       68.98      4.31 o 
   6   8   3        0.83        5.38      2.05 o 
  -6   9   3        6.35        7.56      1.60 o 
  -5   9   3        5.71        6.93      1.41 o 
  -4   9   3        1.52        1.80      1.06 o 
  -3   9   3       20.39       20.00      3.66 o 
  -2   9   3       27.65       24.84      2.67 o 
  -1   9   3       10.86       10.27      1.54 o 
   0   9   3        1.35        2.12      1.29 o 
   1   9   3        1.95        2.02      1.27 o 
   2   9   3       10.95        7.82      1.72 o 
   3   9   3       68.18       69.42      5.85 o 
   4   9   3        0.23        1.87      2.81 o 
   5   9   3        0.92        6.18      2.56 o 
  -4  10   3        7.94       12.90      2.09 o 
  -3  10   3       23.83       23.83      4.04 o 
  -2  10   3        0.02        1.72      2.20 o 
  -1  10   3        1.45        3.38      2.32 o 
   0  10   3        4.93        7.48      1.79 o 
   1  10   3        0.89        1.88      1.37 o 
   2  10   3        2.71        2.29      1.48 o 
   3  10   3        0.01        0.58      1.45 o 
 -10   0   4       29.62       38.69      5.26 o 
  -8   0   4      181.21      149.78      8.04 o 
  -6   0   4      206.03      194.24      8.34 o 
  -4   0   4       42.56       28.86      2.59 o 
  -2   0   4     2054.33     2094.73     41.26 o 
   0   0   4      783.90      760.79     20.73 o 
   2   0   4     1295.12     1438.24     28.78 o 
   4   0   4       13.74       10.08      1.95 o 
   6   0   4      455.54      437.79      8.80 o 
   8   0   4        0.11        0.72      1.71 o 
 -10   1   4       31.59       35.26      4.10 o 
  -9   1   4       50.78       53.68      5.19 o 
  -8   1   4      325.12      320.99     11.48 o 
  -7   1   4       47.97       55.63      5.77 o 
  -6   1   4      257.32      246.69      9.91 o 
  -5   1   4      228.75      282.14      7.26 o 
  -4   1   4        3.51        2.67      0.93 o 
  -3   1   4       15.28       12.59      0.88 o 
  -2   1   4       57.97       47.97      1.29 o 
  -1   1   4      245.38      216.78      3.57 o 
   0   1   4      284.75      275.41      4.30 o 
   1   1   4      209.90      244.37      4.78 o 
   2   1   4       39.69       45.19      1.72 o 
   3   1   4       31.12       33.89      0.95 o 
   4   1   4      117.54      126.29      2.23 o 
   5   1   4        0.26        0.14      0.46 o 
   6   1   4      335.63      319.98      5.36 o 
   7   1   4      211.00      195.74      4.53 o 
   8   1   4       11.33       13.16      2.30 o 
   9   1   4       26.73       30.67      3.92 o 
 -10   2   4        3.78        2.82      1.85 o 
  -9   2   4       36.60       30.11      4.86 o 
  -8   2   4       78.57       79.49      4.04 o 
  -7   2   4      378.85      379.62     11.48 o 
  -6   2   4      137.30      127.25      4.57 o 
  -5   2   4      219.81      235.45      6.43 o 
  -4   2   4      113.48      123.11      5.93 o 
  -3   2   4      269.10      293.99      6.09 o 
  -2   2   4        0.12        1.42      0.44 o 
  -1   2   4      854.13      947.86     13.63 o 
   0   2   4       15.81       12.04      0.79 o 
   1   2   4      231.39      221.23      4.54 o 
   2   2   4      172.00      182.54      2.80 o 
   3   2   4      294.10      338.44      4.51 o 
   4   2   4      161.79      166.86      3.08 o 
   5   2   4       32.04       37.63      1.46 o 
   6   2   4       55.25       49.77      2.05 o 
   7   2   4       30.71       30.08      1.87 o 
   8   2   4        0.32        1.74      1.04 o 
   9   2   4        2.30        2.98      1.50 o 
 -10   3   4       21.41       32.78      4.10 o 
  -9   3   4       54.30       62.12      4.09 o 
  -8   3   4       23.01       23.36      2.66 o 
  -7   3   4       28.90       27.04      2.61 o 
  -6   3   4        9.19        8.52      1.59 o 
  -5   3   4        0.00        1.94      0.88 o 
  -4   3   4       99.96      103.14      2.37 o 
  -3   3   4      580.95      630.01      9.56 o 
  -2   3   4      500.77      530.58      9.24 o 
  -1   3   4      284.49      304.33      4.98 o 
   0   3   4       52.34       67.51      2.36 o 
   1   3   4      487.51      502.88      8.84 o 
   2   3   4      400.11      470.39      6.65 o 
   3   3   4       46.82       44.92      1.31 o 
   4   3   4        6.26        8.50      0.86 o 
   5   3   4      225.98      218.27      4.62 o 
   6   3   4       28.77       32.32      2.03 o 
   7   3   4      250.12      227.53      8.63 o 
   8   3   4        0.19        0.92      1.01 o 
   9   3   4        9.79        9.96      2.64 o 
 -10   4   4        1.37        3.43      1.84 o 
  -9   4   4        5.39        7.33      2.02 o 
  -8   4   4      160.02      156.87      5.90 o 
  -7   4   4       35.28       37.74      2.47 o 
  -6   4   4      143.07      131.45      4.01 o 
  -5   4   4        8.82       11.02      1.35 o 
  -4   4   4       95.85       95.51      2.96 o 
  -3   4   4        0.67        0.16      0.60 o 
  -2   4   4        0.53        1.28      0.43 o 
  -1   4   4      574.30      641.92      9.94 o 
   0   4   4      304.97      309.15      5.18 o 
   1   4   4       14.56       18.33      0.94 o 
   2   4   4        0.00       -0.16      0.38 o 
   3   4   4       23.81       32.59      1.54 o 
   4   4   4       23.04       26.99      1.54 o 
   5   4   4        4.54        3.61      1.02 o 
   6   4   4      100.76       98.54      3.70 o 
   7   4   4        4.53        5.03      1.71 o 
   8   4   4        2.70        1.01      1.56 o 
   9   4   4       34.40       36.88      3.01 o 
  -9   5   4        0.25        1.31      2.78 o 
  -8   5   4        1.99        2.81      1.61 o 
  -7   5   4       18.16       20.75      2.04 o 
  -6   5   4      405.47      378.95     16.36 o 
  -5   5   4      232.90      218.39      6.71 o 
  -4   5   4       21.13       24.55      1.89 o 
  -3   5   4      210.46      213.78      4.96 o 
  -2   5   4      151.36      138.78      6.09 o 
  -1   5   4       52.16       59.29      1.87 o 
   0   5   4      282.44      279.28      4.37 o 
   1   5   4      491.56      498.12     11.43 o 
   2   5   4        0.08        0.51      0.51 o 
   3   5   4      207.07      209.75      4.40 o 
   4   5   4       36.02       39.90      2.67 o 
   5   5   4        4.63        4.71      1.27 o 
   6   5   4       24.66       29.09      2.35 o 
   7   5   4       99.75       92.95      4.14 o 
   8   5   4       14.15       15.80      2.01 o 
  -9   6   4       25.44       25.25      2.53 o 
  -8   6   4        2.51        2.72      1.32 o 
  -7   6   4       26.17       31.13      3.90 o 
  -6   6   4        6.53        9.08      1.44 o 
  -5   6   4        2.38        4.56      1.14 o 
  -4   6   4        0.38        0.42      0.84 o 
  -3   6   4        4.09        4.21      1.03 o 
  -2   6   4        5.14        4.02      1.24 o 
  -1   6   4        1.62        0.94      0.60 o 
   0   6   4       27.78       21.73      1.24 o 
   1   6   4        1.52        2.50      0.66 o 
   2   6   4       10.38       13.12      1.45 o 
   3   6   4      280.33      258.49      6.31 o 
   4   6   4      196.69      179.07      5.10 o 
   5   6   4        9.99        9.97      1.84 o 
   6   6   4       71.40       71.94      3.33 o 
   7   6   4       17.61       16.03      2.32 o 
   8   6   4       10.50       13.99      2.02 o 
  -8   7   4        9.03       12.58      2.82 o 
  -7   7   4        4.05        2.76      1.25 o 
  -6   7   4        1.31        3.84      1.19 o 
  -5   7   4       38.11       39.10      2.81 o 
  -4   7   4       11.08        9.51      1.34 o 
  -3   7   4       49.66       47.15      2.26 o 
  -2   7   4      385.79      329.90      7.13 o 
  -1   7   4      490.84      424.10      8.61 o 
   0   7   4      318.87      293.72      6.69 o 
   1   7   4        4.87        4.36      2.77 o 
   2   7   4       46.33       40.12      2.28 o 
   3   7   4       29.11       31.97      2.28 o 
   4   7   4       32.93       33.91      2.48 o 
   5   7   4       20.10       23.98      2.28 o 
   6   7   4        3.67        3.00      1.13 o 
   7   7   4        0.01        3.62      1.69 o 
  -7   8   4       11.13       12.46      1.87 o 
  -6   8   4        6.89        6.09      2.30 o 
  -5   8   4       20.00       17.77      1.93 o 
  -4   8   4        1.58        2.88      1.11 o 
  -3   8   4        0.33        1.98      1.05 o 
  -2   8   4       49.35       46.98      3.14 o 
  -1   8   4       10.58       12.83      1.90 o 
   0   8   4       18.88       20.59      2.35 o 
   1   8   4       13.83       12.55      1.96 o 
   2   8   4        0.08        1.94      1.12 o 
   3   8   4        0.02        2.11      1.81 o 
   4   8   4        0.16        3.75      1.48 o 
   5   8   4       79.99       84.89      4.56 o 
   6   8   4       20.37       26.90      3.24 o 
  -6   9   4        0.10        1.67      1.27 o 
  -5   9   4        2.41        5.55      1.44 o 
  -4   9   4        1.50        3.50      1.19 o 
  -3   9   4        3.69        6.00      1.45 o 
  -2   9   4       17.93       22.29      3.74 o 
  -1   9   4        0.91       -0.05      1.24 o 
   0   9   4       32.60       29.56      3.12 o 
   1   9   4       10.60       11.54      1.99 o 
   2   9   4        1.16        1.00      1.32 o 
   3   9   4       37.29       32.91      3.33 o 
   4   9   4        0.11        3.39      1.49 o 
  -3  10   4        0.64        3.07      2.49 o 
  -2  10   4       20.62       22.15      4.06 o 
  -1  10   4       14.22       19.82      3.80 o 
   0  10   4       18.73       20.10      3.12 o 
   1  10   4        0.25        2.95      1.59 o 
   2  10   4       12.49       15.84      2.68 o 
  -9   0   5       55.95       45.64      5.25 o 
  -7   0   5      268.85      245.62     10.41 o 
  -5   0   5       92.06      107.56      5.45 o 
  -3   0   5     2123.59     2332.95     46.24 o 
  -1   0   5      407.81      470.56     10.09 o 
   1   0   5      319.75      353.23      7.79 o 
   3   0   5      210.38      210.63      4.42 o 
   5   0   5        4.42        2.80      0.82 o 
   7   0   5      354.21      325.44     13.56 o 
   9   0   5        0.31        3.10      1.94 o 
 -10   1   5       12.09       11.27      5.57 o 
  -9   1   5       71.85       70.90      4.37 o 
  -8   1   5       44.88       41.71      3.30 o 
  -7   1   5      265.62      266.83      7.77 o 
  -6   1   5       30.54       26.39      5.86 o 
  -5   1   5      417.61      447.85     14.74 o 
  -4   1   5       23.28       30.59      1.45 o 
  -3   1   5       18.50       22.63      1.30 o 
  -2   1   5       17.83       20.27      0.93 o 
  -1   1   5       14.71       15.75      0.78 o 
   0   1   5      494.60      579.57      8.58 o 
   1   1   5      136.83      124.50      4.33 o 
   2   1   5      352.97      388.29      6.11 o 
   3   1   5       67.62       75.96      1.52 o 
   4   1   5      105.06      102.24      2.12 o 
   5   1   5      478.63      452.61      7.86 o 
   6   1   5       87.95       86.23      2.67 o 
   7   1   5      146.56      142.61      8.76 o 
   8   1   5        7.35        7.02      3.78 o 
   9   1   5        5.31       13.27      2.25 o 
 -10   2   5        0.05       -0.90      1.52 o 
  -9   2   5        0.69       -0.25      1.53 o 
  -8   2   5      342.60      311.39      9.04 o 
  -7   2   5      432.17      445.13     13.31 o 
  -6   2   5      195.14      185.62      5.81 o 
  -5   2   5        4.29        2.32      0.69 o 
  -4   2   5       34.73       36.71      1.62 o 
  -3   2   5      349.07      368.71     10.85 o 
  -2   2   5      121.30      131.01      2.63 o 
  -1   2   5        0.17        1.73      0.41 o 
   0   2   5      236.11      178.23      3.91 o 
   1   2   5      271.09      303.32      7.72 o 
   2   2   5       16.48       15.84      1.16 o 
   3   2   5       44.80       47.88      1.80 o 
   4   2   5        0.54        0.61      0.55 o 
   5   2   5      115.13      120.35      4.32 o 
   6   2   5      313.75      287.18      5.81 o 
   7   2   5       26.27       25.52      1.79 o 
   8   2   5        4.42        6.01      2.59 o 
   9   2   5       10.68       13.88      3.35 o 
 -10   3   5        0.29        1.44      1.67 o 
  -9   3   5        0.23        1.05      2.07 o 
  -8   3   5        4.14        4.73      1.66 o 
  -7   3   5       16.41       20.53      2.77 o 
  -6   3   5       47.46       46.76      2.98 o 
  -5   3   5      461.04      461.87     10.94 o 
  -4   3   5       84.63       89.85      2.51 o 
  -3   3   5       16.43       21.50      1.21 o 
  -2   3   5      341.09      385.26      6.28 o 
  -1   3   5      417.19      416.52      6.62 o 
   0   3   5      831.18      847.11     12.43 o 
   1   3   5      598.40      649.36     12.81 o 
   2   3   5      391.79      435.48     13.06 o 
   3   3   5      163.81      167.69      4.06 o 
   4   3   5        2.35        2.32      0.82 o 
   5   3   5       32.81       32.15      1.76 o 
   6   3   5       34.25       35.03      3.06 o 
   7   3   5       64.00       64.30      3.07 o 
   8   3   5        0.43        0.63      1.67 o 
   9   3   5       23.29       30.78      4.96 o 
 -10   4   5       45.24       53.79      4.26 o 
  -9   4   5       35.16       40.53      3.56 o 
  -8   4   5       50.22       55.90      3.80 o 
  -7   4   5       42.72       46.78      3.26 o 
  -6   4   5       51.92       53.38      3.16 o 
  -5   4   5        1.40        0.69      1.40 o 
  -4   4   5       29.98       29.99      2.22 o 
  -3   4   5       25.53       19.48      1.92 o 
  -2   4   5        0.00        0.06      0.41 o 
  -1   4   5      626.77      643.95      9.88 o 
   0   4   5      273.49      264.43      6.57 o 
   1   4   5       53.28       50.25      1.96 o 
   2   4   5      140.94      136.53      5.42 o 
   3   4   5      124.92      114.38      2.99 o 
   4   4   5       46.70       49.49      1.98 o 
   5   4   5       33.11       29.63      2.49 o 
   6   4   5       58.24       60.82      2.84 o 
   7   4   5      115.15      107.25      4.02 o 
   8   4   5        1.94        2.40      1.23 o 
  -9   5   5       10.39       15.71      2.50 o 
  -8   5   5        0.17        1.17      1.39 o 
  -7   5   5       17.55       19.34      2.39 o 
  -6   5   5       62.08       56.73      2.81 o 
  -5   5   5       57.73       54.77      2.97 o 
  -4   5   5       15.64       14.88      1.47 o 
  -3   5   5        9.12        8.07      1.61 o 
  -2   5   5       30.01       27.59      1.41 o 
  -1   5   5        5.41        4.66      0.66 o 
   0   5   5        3.95        3.99      0.68 o 
   1   5   5       70.50       71.59      2.70 o 
   2   5   5       38.89       36.65      1.67 o 
   3   5   5        0.54        0.34      0.57 o 
   4   5   5      296.59      279.46      6.74 o 
   5   5   5       95.55       94.91      8.24 o 
   6   5   5       33.44       38.11      4.45 o 
   7   5   5       11.28       16.33      1.95 o 
   8   5   5        6.47        8.35      1.62 o 
  -9   6   5        6.12        4.36      1.81 o 
  -8   6   5       28.71       36.01      3.36 o 
  -7   6   5       14.79       12.27      1.87 o 
  -6   6   5        0.08        0.86      0.96 o 
  -5   6   5       82.08       74.77      2.98 o 
  -4   6   5        0.06        0.04      0.86 o 
  -3   6   5       80.13       64.18      4.52 o 
  -2   6   5       31.81       24.58      1.44 o 
  -1   6   5      172.73      161.85      6.47 o 
   0   6   5       11.01       14.30      1.37 o 
   1   6   5        3.34        3.34      0.75 o 
   2   6   5        5.91        7.17      0.93 o 
   3   6   5        0.94        0.79      0.78 o 
   4   6   5        3.96        4.63      1.11 o 
   5   6   5       86.83       76.51      3.28 o 
   6   6   5        0.92        1.01      1.04 o 
   7   6   5        7.95        7.47      1.50 o 
  -8   7   5        7.49       10.07      2.07 o 
  -7   7   5       23.52       23.06      2.33 o 
  -6   7   5       21.51       19.79      2.05 o 
  -5   7   5       47.60       46.34      3.66 o 
  -4   7   5        7.38       10.45      1.44 o 
  -3   7   5       45.02       44.81      2.26 o 
  -2   7   5       32.53       29.45      1.87 o 
  -1   7   5        6.76        6.01      1.41 o 
   0   7   5      133.45      129.18      9.00 o 
   1   7   5        0.26        0.89      0.94 o 
   2   7   5      115.40      107.11      7.83 o 
   3   7   5       25.33       22.34      2.01 o 
   4   7   5       83.99       80.79      3.37 o 
   5   7   5        0.14       -0.82      1.24 o 
   6   7   5       41.16       47.76      3.39 o 
  -7   8   5        0.36        2.54      1.32 o 
  -6   8   5       34.28       42.54      2.92 o 
  -5   8   5       14.41       13.26      1.72 o 
  -4   8   5        9.60       11.14      1.52 o 
  -3   8   5       32.47       31.59      4.31 o 
  -2   8   5       27.63       26.87      2.62 o 
  -1   8   5       35.67       36.15      2.87 o 
   0   8   5        3.34        5.19      1.44 o 
   1   8   5        5.80        7.58      1.54 o 
   2   8   5        0.01       -0.44      0.98 o 
   3   8   5       20.51       19.16      1.94 o 
   4   8   5       13.51       14.32      1.81 o 
   5   8   5        4.70        5.22      1.88 o 
  -5   9   5       27.57       30.53      2.72 o 
  -4   9   5       25.18       35.96      5.03 o 
  -3   9   5       86.91       88.95      6.49 o 
  -2   9   5       53.99       50.12      5.45 o 
  -1   9   5       54.79       54.60      3.62 o 
   0   9   5       38.19       31.55      4.09 o 
   1   9   5       10.09       12.65      2.15 o 
   2   9   5        1.08        2.25      1.49 o 
   3   9   5        0.01        2.82      1.48 o 
   4   9   5       22.47       24.68      3.81 o 
  -3  10   5        2.76        1.88      2.42 o 
  -2  10   5       27.39       37.33      5.06 o 
  -1  10   5       72.74       70.91      4.38 o 
   0  10   5        0.42        4.86      1.62 o 
   1  10   5        2.95        3.44      1.62 o 
 -10   0   6        2.40        4.41      2.72 o 
  -8   0   6      675.75      721.82     24.12 o 
  -6   0   6      200.77      204.65      8.80 o 
  -4   0   6      231.16      254.19      6.63 o 
  -2   0   6      242.84      271.62      6.57 o 
   0   0   6      622.39      675.53     14.16 o 
   2   0   6      850.70      935.03     29.41 o 
   4   0   6      280.13      296.34      7.63 o 
   6   0   6      182.89      176.69      8.91 o 
   8   0   6       10.98       11.31      2.77 o 
 -10   1   6        1.03        1.95      1.86 o 
  -9   1   6        0.45       -1.65      1.40 o 
  -8   1   6      321.91      320.76     25.86 o 
  -7   1   6       15.24       13.91      2.18 o 
  -6   1   6      166.78      159.93      5.29 o 
  -5   1   6      310.60      293.16     11.47 o 
  -4   1   6       42.22       40.98      1.52 o 
  -3   1   6      267.67      287.50      5.02 o 
  -2   1   6        3.39        2.88      0.52 o 
  -1   1   6       10.54       10.20      0.72 o 
   0   1   6      103.39       99.61      2.00 o 
   1   1   6      137.82      142.29      3.37 o 
   2   1   6      588.47      657.35      9.89 o 
   3   1   6      317.65      308.78      8.89 o 
   4   1   6      156.17      151.44      3.45 o 
   5   1   6        2.61        1.34      0.75 o 
   6   1   6      443.14      436.63      9.43 o 
   7   1   6        1.18        4.33      1.69 o 
   8   1   6       48.05       62.54      3.75 o 
   9   1   6        8.03        8.26      1.95 o 
 -10   2   6       21.24       27.47      3.36 o 
  -9   2   6        0.23       -0.40      1.44 o 
  -8   2   6       18.46       18.44      2.47 o 
  -7   2   6       14.04       12.66      2.05 o 
  -6   2   6      124.55      113.64      3.76 o 
  -5   2   6       62.23       61.87      2.38 o 
  -4   2   6      374.21      397.77     16.47 o 
  -3   2   6       50.14       45.82      1.51 o 
  -2   2   6      390.15      369.97      9.35 o 
  -1   2   6     1235.88     1357.78     19.46 o 
   0   2   6      235.57      243.06      5.14 o 
   1   2   6       71.69       63.25      2.11 o 
   2   2   6        0.85        0.48      0.70 o 
   3   2   6        3.63        3.69      0.70 o 
   4   2   6       71.29       61.59      3.26 o 
   5   2   6      117.48      107.18      3.01 o 
   6   2   6      112.79      108.59      3.26 o 
   7   2   6      171.24      168.91      6.53 o 
   8   2   6        4.04        4.29      1.35 o 
 -10   3   6        6.74       11.85      2.45 o 
  -9   3   6      117.44      122.31      5.42 o 
  -8   3   6       50.14       51.32      3.61 o 
  -7   3   6      107.95      103.34      4.43 o 
  -6   3   6       38.45       31.77      3.94 o 
  -5   3   6      171.51      165.76      8.45 o 
  -4   3   6        0.48        1.37      1.25 o 
  -3   3   6      109.26      115.35      2.65 o 
  -2   3   6       21.48       14.30      0.93 o 
  -1   3   6       70.28       60.40      1.64 o 
   0   3   6        7.22        7.57      0.95 o 
   1   3   6      493.88      523.52      9.86 o 
   2   3   6       68.36       70.34      2.87 o 
   3   3   6        8.50       13.14      1.13 o 
   4   3   6      391.74      374.31      6.88 o 
   5   3   6       98.22       93.23      3.00 o 
   6   3   6       48.59       49.52      2.30 o 
   7   3   6        9.34       12.30      1.68 o 
   8   3   6        0.33        0.79      1.82 o 
 -10   4   6        1.00        0.13      4.61 o 
  -9   4   6       17.35       15.33      2.46 o 
  -8   4   6        2.21        5.62      1.77 o 
  -7   4   6       71.98       70.73      4.69 o 
  -6   4   6       15.88       16.05      2.13 o 
  -5   4   6       63.23       59.01      5.57 o 
  -4   4   6       10.78       11.00      1.55 o 
  -3   4   6       54.28       55.45      2.17 o 
  -2   4   6       80.34       82.25      2.61 o 
  -1   4   6      595.46      618.95      9.64 o 
   0   4   6        1.16        0.05      1.07 o 
   1   4   6        1.11        1.93      0.74 o 
   2   4   6        0.01        1.69      0.72 o 
   3   4   6       23.87       23.40      1.50 o 
   4   4   6        3.42        2.09      0.77 o 
   5   4   6       79.21       70.27      4.28 o 
   6   4   6        6.35        5.98      1.24 o 
   7   4   6        3.35        5.58      1.28 o 
   8   4   6        0.91        3.51      1.32 o 
  -9   5   6       13.10       11.06      6.00 o 
  -8   5   6        5.79        4.70      1.76 o 
  -7   5   6        9.34       13.26      2.13 o 
  -6   5   6        8.99       11.37      1.86 o 
  -5   5   6      102.14      101.64      4.15 o 
  -4   5   6       38.56       39.98      2.62 o 
  -3   5   6        0.29       -0.98      1.14 o 
  -2   5   6        7.37        5.33      0.95 o 
  -1   5   6       38.59       42.24      2.27 o 
   0   5   6       10.98       12.99      1.32 o 
   1   5   6        0.14        1.54      0.73 o 
   2   5   6        8.92        7.42      1.41 o 
   3   5   6        5.21        4.25      0.86 o 
   4   5   6       67.88       54.10      2.65 o 
   5   5   6       37.47       39.51      3.39 o 
   6   5   6       43.69       41.70      2.83 o 
   7   5   6        5.48        6.07      1.36 o 
  -8   6   6        0.01        0.84      1.29 o 
  -7   6   6       10.90       12.73      2.10 o 
  -6   6   6       87.24       92.16      7.83 o 
  -5   6   6       38.53       34.38      2.77 o 
  -4   6   6       42.98       35.66      2.66 o 
  -3   6   6       12.64       14.28      1.49 o 
  -2   6   6       11.84        9.48      1.66 o 
  -1   6   6       42.05       42.84      3.29 o 
   0   6   6       34.15       36.01      2.85 o 
   1   6   6       28.67       31.30      1.98 o 
   2   6   6       46.04       44.27      2.09 o 
   3   6   6       12.61       13.67      1.58 o 
   4   6   6        2.99        4.06      1.10 o 
   5   6   6       19.53       19.82      2.19 o 
   6   6   6       11.20       16.75      1.90 o 
   7   6   6       24.41       29.08      2.71 o 
  -8   7   6        0.27        2.03      2.29 o 
  -7   7   6        0.01        3.56      1.59 o 
  -6   7   6        1.67        2.92      1.43 o 
  -5   7   6       23.80       23.65      2.54 o 
  -4   7   6       46.78       46.65      3.99 o 
  -3   7   6        5.83       10.95      2.23 o 
  -2   7   6        1.93        1.65      1.15 o 
  -1   7   6        2.50        3.13      1.21 o 
   0   7   6       25.92       29.77      2.58 o 
   1   7   6        0.36        1.28      2.16 o 
   2   7   6       40.57       43.56      2.60 o 
   3   7   6        4.84        5.03      1.20 o 
   4   7   6       30.81       36.01      2.66 o 
   5   7   6       26.25       22.11      2.24 o 
   6   7   6        0.14        2.41      1.58 o 
  -6   8   6       10.97       11.96      2.18 o 
  -5   8   6       17.41       19.77      2.02 o 
  -4   8   6        4.17        7.82      2.50 o 
  -3   8   6       18.65       18.02      2.31 o 
  -2   8   6        4.04        3.84      1.33 o 
  -1   8   6       12.85       12.97      2.01 o 
   0   8   6       20.63       22.70      2.49 o 
   1   8   6        4.39        6.46      1.51 o 
   2   8   6       23.96       23.25      2.67 o 
   3   8   6       40.70       44.82      6.32 o 
   4   8   6        0.13        0.71      0.99 o 
   5   8   6       10.06       10.28      1.79 o 
  -5   9   6       12.58       21.62      4.17 o 
  -4   9   6        2.00        0.06      2.19 o 
  -3   9   6        1.17        3.18      1.43 o 
  -2   9   6        5.72        7.39      2.71 o 
  -1   9   6       74.92       61.71      3.90 o 
   0   9   6        3.16        1.72      1.16 o 
   1   9   6        0.01        1.50      1.22 o 
   2   9   6       30.60       34.57      4.56 o 
   3   9   6        0.30        2.16      1.92 o 
  -1  10   6        2.42        7.82      1.78 o 
   0  10   6       58.90       58.95     11.12 o 
  -9   0   7        0.71        2.85      2.25 o 
  -7   0   7      114.64      109.15      6.53 o 
  -5   0   7      653.24      626.89     52.90 o 
  -3   0   7      385.61      408.31      9.58 o 
  -1   0   7      431.60      449.23     10.01 o 
   1   0   7      709.81      773.39     16.24 o 
   3   0   7        2.37        1.45      0.73 o 
   5   0   7      199.81      190.66      9.30 o 
   7   0   7       18.46       21.09      3.57 o 
 -10   1   7       22.51       31.12      3.51 o 
  -9   1   7        0.17       -0.46      1.46 o 
  -8   1   7       32.89       39.33      5.32 o 
  -7   1   7       27.15       27.97      2.04 o 
  -6   1   7        4.42        8.45      1.22 o 
  -5   1   7       89.31       81.13      3.40 o 
  -4   1   7       15.66       14.74      1.11 o 
  -3   1   7       22.35       30.64      1.34 o 
  -2   1   7      397.68      439.14      7.08 o 
  -1   1   7      141.18      142.62      2.84 o 
   0   1   7      273.41      302.36      5.56 o 
   1   1   7      126.93      145.06      3.55 o 
   2   1   7       33.73       32.05      2.50 o 
   3   1   7       11.30       10.80      0.94 o 
   4   1   7       36.78       30.51      1.99 o 
   5   1   7      347.35      321.90     10.22 o 
   6   1   7       59.25       68.55      3.72 o 
   7   1   7       23.46       27.53      2.94 o 
   8   1   7       34.25       36.11      3.57 o 
 -10   2   7        2.54        5.75      5.03 o 
  -9   2   7       20.45       18.15      2.65 o 
  -8   2   7        6.83       10.91      2.13 o 
  -7   2   7       11.01       11.68      1.99 o 
  -6   2   7       86.62       82.46      4.97 o 
  -5   2   7        8.95        5.99      1.07 o 
  -4   2   7       23.41       24.48      1.34 o 
  -3   2   7       10.36       15.26      1.15 o 
  -2   2   7      245.03      283.45      4.98 o 
  -1   2   7       15.91       17.38      0.93 o 
   0   2   7      167.24      191.51      5.48 o 
   1   2   7      271.16      302.76      6.32 o 
   2   2   7      474.43      418.03     36.12 o 
   3   2   7       17.21       17.54      1.26 o 
   4   2   7       80.66       76.58      2.42 o 
   5   2   7        0.21       -0.66      0.68 o 
   6   2   7       15.45       19.94      1.92 o 
   7   2   7        1.76        2.35      1.35 o 
   8   2   7       40.20       48.20      7.46 o 
 -10   3   7        2.08        0.98      1.83 o 
  -9   3   7       79.98       71.78      9.43 o 
  -8   3   7      120.98      132.53      7.19 o 
  -7   3   7      153.35      152.11      8.60 o 
  -6   3   7      176.63      163.17      5.49 o 
  -5   3   7      251.49      243.83      6.83 o 
  -4   3   7        9.29       11.37      1.01 o 
  -3   3   7       28.96       31.57      1.42 o 
  -2   3   7       19.54       19.72      1.14 o 
  -1   3   7        7.37        9.75      1.13 o 
   0   3   7       29.48       30.07      2.15 o 
   1   3   7       39.08       30.91      2.60 o 
   2   3   7       21.24       23.95      1.64 o 
   3   3   7       16.77       17.36      1.34 o 
   4   3   7       48.76       51.18      2.05 o 
   5   3   7      146.80      138.20      3.66 o 
   6   3   7       12.19       18.94      1.94 o 
   7   3   7        1.64        3.98      2.67 o 
   8   3   7        1.35        3.48      2.64 o 
  -9   4   7       33.35       39.47      3.60 o 
  -8   4   7       30.23       31.67      3.10 o 
  -7   4   7       25.90       30.84      2.84 o 
  -6   4   7       73.29       60.25      3.22 o 
  -5   4   7       21.97       25.53      2.24 o 
  -4   4   7       30.10       31.54      1.99 o 
  -3   4   7       22.50       20.75      2.19 o 
  -2   4   7       67.02       62.26      3.94 o 
  -1   4   7       74.18       75.36      4.41 o 
   0   4   7      113.86       94.51      4.53 o 
   1   4   7        2.42        2.05      0.79 o 
   2   4   7       79.75       73.84      2.67 o 
   3   4   7        2.77        1.78      0.71 o 
   4   4   7      307.95      292.75      5.97 o 
   5   4   7       49.12       51.10      2.27 o 
   6   4   7      111.88      103.70      3.89 o 
   7   4   7       30.97       35.15      3.54 o 
  -9   5   7        9.09        5.86      2.00 o 
  -8   5   7        0.06        1.05      1.41 o 
  -7   5   7        6.57        8.91      2.10 o 
  -6   5   7        3.58        2.46      1.91 o 
  -5   5   7        4.16        7.65      1.56 o 
  -4   5   7      116.57      107.35      8.47 o 
  -3   5   7       96.83       91.14      9.68 o 
  -2   5   7        2.39        0.33      0.97 o 
  -1   5   7       22.89       25.68      1.78 o 
   0   5   7       31.10       28.83      1.86 o 
   1   5   7       19.87       17.26      1.56 o 
   2   5   7      202.33      196.71      5.00 o 
   3   5   7        0.17       -0.02      0.59 o 
   4   5   7       90.90       83.00      3.50 o 
   5   5   7       46.57       51.92      3.91 o 
   6   5   7        2.29        2.38      1.37 o 
   7   5   7       14.78       15.57      3.18 o 
  -8   6   7       22.58       25.81      3.01 o 
  -7   6   7       20.19       20.50      2.61 o 
  -6   6   7        3.24        7.64      1.77 o 
  -5   6   7       54.99       51.41      3.31 o 
  -4   6   7       24.19       23.79      2.55 o 
  -3   6   7       26.37       25.94      2.62 o 
  -2   6   7       60.39       55.39      3.33 o 
  -1   6   7      147.82      139.80      5.17 o 
   0   6   7       32.94       38.15      4.48 o 
   1   6   7       22.28       24.40      1.83 o 
   2   6   7       17.99       16.09      1.87 o 
   3   6   7       17.86       17.18      1.86 o 
   4   6   7       15.82       21.75      2.07 o 
   5   6   7        1.06        1.71      1.00 o 
   6   6   7        1.11        4.41      1.28 o 
  -7   7   7       18.68       18.66      2.62 o 
  -6   7   7        7.84        7.68      1.83 o 
  -5   7   7       26.03       22.14      3.81 o 
  -4   7   7       14.57       10.89      1.96 o 
  -3   7   7        1.41        2.18      1.95 o 
  -2   7   7      100.35       87.08      4.20 o 
  -1   7   7       67.83       73.99      3.78 o 
   0   7   7       77.35       77.60      7.90 o 
   1   7   7       29.69       34.38      2.96 o 
   2   7   7        0.03        1.71      0.87 o 
   3   7   7        8.34        6.76      2.05 o 
   4   7   7       48.09       44.54      2.97 o 
   5   7   7        0.01        1.63      1.09 o 
  -6   8   7       15.65       19.15      3.85 o 
  -5   8   7       27.09       34.45      4.76 o 
  -4   8   7       15.84       13.80      2.11 o 
  -3   8   7        3.21        5.39      1.93 o 
  -2   8   7       35.75       37.73      3.28 o 
  -1   8   7        8.74       11.96      1.94 o 
   0   8   7       62.90       65.73      5.92 o 
   1   8   7       21.07       18.60      2.37 o 
   2   8   7       23.60       20.15      2.57 o 
   3   8   7       26.77       26.78      2.90 o 
   4   8   7       33.79       34.04      3.48 o 
  -4   9   7        0.01        1.26      1.27 o 
  -3   9   7        3.87        6.74      1.96 o 
  -2   9   7       14.77       18.41      3.86 o 
  -1   9   7        0.01        1.16      1.97 o 
   0   9   7        0.02        0.73      1.19 o 
   1   9   7        0.30        1.28      1.19 o 
   2   9   7        0.33        0.54      1.28 o 
 -10   0   8        2.48        9.61      3.12 o 
  -8   0   8        0.50        1.11      2.06 o 
  -6   0   8      355.80      334.50     18.65 o 
  -4   0   8       25.22       25.36      2.00 o 
  -2   0   8        2.01        2.08      0.80 o 
   0   0   8       32.53       31.59      1.66 o 
   2   0   8      506.56      481.69     17.37 o 
   4   0   8       54.50       51.32      4.43 o 
   6   0   8        4.96        2.85      1.72 o 
   8   0   8       39.10       30.61      4.70 o 
 -10   1   8        3.69        7.51      2.19 o 
  -9   1   8        2.26        6.01      1.90 o 
  -8   1   8       38.48       32.96      3.06 o 
  -7   1   8       19.61       18.10      1.71 o 
  -6   1   8        1.80        0.87      0.70 o 
  -5   1   8        8.83        8.39      1.29 o 
  -4   1   8       11.07       12.08      1.11 o 
  -3   1   8      150.71      139.45      3.10 o 
  -2   1   8       16.04       15.72      1.03 o 
  -1   1   8        4.34        3.45      0.59 o 
   0   1   8       28.97       27.18      1.50 o 
   1   1   8       14.55       16.65      1.24 o 
   2   1   8        0.11        0.25      0.86 o 
   3   1   8       60.87       59.97      3.23 o 
   4   1   8      419.23      387.53      8.57 o 
   5   1   8       13.55       13.34      2.04 o 
   6   1   8       13.14       14.66      2.24 o 
   7   1   8       36.23       37.75      3.49 o 
   8   1   8       20.61       28.32      4.38 o 
 -10   2   8        3.77        4.01      3.61 o 
  -9   2   8       14.90       17.24      2.58 o 
  -8   2   8       84.44       80.60      6.15 o 
  -7   2   8        1.06        0.45      1.28 o 
  -6   2   8        5.09        3.91      1.22 o 
  -5   2   8      241.96      243.20      5.53 o 
  -4   2   8       84.35       76.68      2.27 o 
  -3   2   8       45.96       42.35      2.65 o 
  -2   2   8        0.00       -0.06      0.50 o 
  -1   2   8      184.82      179.35      4.50 o 
   0   2   8       91.83       88.12      3.39 o 
   1   2   8       31.42       31.70      1.76 o 
   2   2   8      200.46      201.58      4.85 o 
   3   2   8       23.18       18.94      1.33 o 
   4   2   8        1.32        2.63      0.90 o 
   5   2   8       67.64       62.83      3.43 o 
   6   2   8       17.35       19.28      2.46 o 
   7   2   8        0.42        0.89      2.01 o 
  -9   3   8        0.51        1.51      1.50 o 
  -8   3   8       53.26       57.53      3.79 o 
  -7   3   8        0.14        1.04      1.25 o 
  -6   3   8        0.45        0.63      1.85 o 
  -5   3   8        0.94       -0.49      0.71 o 
  -4   3   8       54.92       57.71      1.99 o 
  -3   3   8       22.06       22.75      1.60 o 
  -2   3   8      142.11      139.39      3.84 o 
  -1   3   8       33.50       34.92      1.94 o 
   0   3   8        1.99        1.49      0.74 o 
   1   3   8      149.19      147.50      3.97 o 
   2   3   8       55.32       53.87      2.28 o 
   3   3   8       55.77       49.60      2.29 o 
   4   3   8       60.70       55.77      2.63 o 
   5   3   8       41.61       47.02      2.70 o 
   6   3   8       21.93       24.49      3.02 o 
   7   3   8        1.55        3.49      2.13 o 
  -9   4   8        8.06       20.34      4.70 o 
  -8   4   8       79.55       84.65      4.34 o 
  -7   4   8        4.28        3.82      1.54 o 
  -6   4   8      171.96      167.29     11.71 o 
  -5   4   8      115.68      109.23      3.59 o 
  -4   4   8      118.71      113.99      3.57 o 
  -3   4   8       13.33       13.63      2.16 o 
  -2   4   8        1.02        0.54      0.77 o 
  -1   4   8       65.14       60.11      2.43 o 
   0   4   8       17.84       17.78      1.55 o 
   1   4   8       91.31       84.76      2.95 o 
   2   4   8       71.93       76.25      2.84 o 
   3   4   8        4.60        2.57      0.78 o 
   4   4   8       55.47       51.99      2.19 o 
   5   4   8       57.49       56.11      2.88 o 
   6   4   8       64.05       73.13      4.22 o 
   7   4   8        0.86        2.34      1.38 o 
  -8   5   8       38.13       44.30      3.61 o 
  -7   5   8       19.55       26.30      5.64 o 
  -6   5   8       29.06       27.94      2.63 o 
  -5   5   8       65.25       64.08      2.81 o 
  -4   5   8       15.14       14.57      3.95 o 
  -3   5   8        8.11        9.96      1.75 o 
  -2   5   8      123.97      128.82      7.92 o 
  -1   5   8      355.73      340.85     10.10 o 
   0   5   8      403.04      384.61      8.21 o 
   1   5   8       13.18       13.30      2.07 o 
   2   5   8       33.59       29.27      2.02 o 
   3   5   8        0.05        0.83      0.66 o 
   4   5   8        0.57        2.37      0.88 o 
   5   5   8        1.42        4.14      1.50 o 
   6   5   8        5.94       12.94      1.70 o 
  -8   6   8       15.87       21.72      2.84 o 
  -7   6   8        5.10        8.71      1.93 o 
  -6   6   8       35.74       38.49      4.68 o 
  -5   6   8        4.37        6.82      2.84 o 
  -4   6   8       74.47       79.54      4.08 o 
  -3   6   8        4.51        3.84      1.32 o 
  -2   6   8       25.30       21.45      2.45 o 
  -1   6   8        4.59        2.61      1.28 o 
   0   6   8       27.31       33.98      3.65 o 
   1   6   8        0.89        1.24      0.84 o 
   2   6   8       90.21       85.35      3.00 o 
   3   6   8        6.89        8.06      1.30 o 
   4   6   8      139.95      129.95      5.02 o 
   5   6   8        4.05        4.46      1.27 o 
  -7   7   8        1.79        5.75      2.49 o 
  -6   7   8       21.50       14.76      3.22 o 
  -5   7   8       24.99       27.21      2.85 o 
  -4   7   8        6.62       11.06      1.97 o 
  -3   7   8        0.62        2.06      1.29 o 
  -2   7   8       49.85       56.95      3.90 o 
  -1   7   8        6.89        9.52      1.85 o 
   0   7   8       10.98       13.44      2.03 o 
   1   7   8        1.85        0.91      1.58 o 
   2   7   8        9.75       10.56      1.55 o 
   3   7   8        0.28        2.05      1.50 o 
   4   7   8        9.55       16.44      3.12 o 
  -5   8   8        0.85        1.02      1.16 o 
  -4   8   8        5.86        8.79      1.97 o 
  -3   8   8        0.04        0.38      1.50 o 
  -2   8   8       76.43       76.41      4.40 o 
  -1   8   8       42.09       49.32      3.73 o 
   0   8   8       13.52       17.11      3.53 o 
   1   8   8        9.86       14.42      2.12 o 
   2   8   8        0.33        1.28      1.20 o 
   3   8   8        0.20        3.05      1.78 o 
  -3   9   8        1.76        5.34      1.70 o 
  -2   9   8        0.72        3.89      2.59 o 
  -1   9   8        3.57        7.71      2.71 o 
   0   9   8        9.26        9.96      1.93 o 
   1   9   8        0.57        2.24      1.76 o 
  -9   0   9        0.81        1.58      2.25 o 
  -7   0   9        0.05        1.76      1.13 o 
  -5   0   9      122.14      114.95      4.31 o 
  -3   0   9       92.39       85.00      3.92 o 
  -1   0   9        0.32       -0.57      1.10 o 
   1   0   9      290.85      302.72     12.30 o 
   3   0   9       53.16       50.49      4.86 o 
   5   0   9       48.92       50.84      5.35 o 
   7   0   9       17.28       28.05      4.47 o 
 -10   1   9        2.23        6.97      5.09 o 
  -9   1   9        0.22        1.77      1.06 o 
  -8   1   9        5.75        7.16      1.39 o 
  -7   1   9        4.47        5.93      0.99 o 
  -6   1   9      168.78      157.28      3.82 o 
  -5   1   9        6.74        7.22      1.04 o 
  -4   1   9        1.14        1.90      0.68 o 
  -3   1   9        4.20        3.97      0.74 o 
  -2   1   9      142.24      136.37      3.70 o 
  -1   1   9        5.06        7.42      1.01 o 
   0   1   9       34.62       31.25      1.70 o 
   1   1   9        9.13       16.91      2.01 o 
   2   1   9        7.37        7.85      2.51 o 
   3   1   9        0.00        0.17      0.95 o 
   4   1   9      121.81      112.10      5.67 o 
   5   1   9       37.27       34.48      3.20 o 
   6   1   9        2.03        3.46      1.49 o 
   7   1   9       18.91       25.50      3.12 o 
  -9   2   9       44.96       47.37      3.77 o 
  -8   2   9       22.60       23.37      2.64 o 
  -7   2   9        0.02       -0.17      0.82 o 
  -6   2   9      308.50      271.99     10.11 o 
  -5   2   9      125.19      114.56      3.46 o 
  -4   2   9       40.29       38.65      1.77 o 
  -3   2   9        0.67        1.15      0.75 o 
  -2   2   9       46.12       44.83      2.11 o 
  -1   2   9       83.04       94.32      4.06 o 
   0   2   9       16.19       19.13      2.12 o 
   1   2   9        0.03        0.76      0.69 o 
   2   2   9      238.21      239.86      7.53 o 
   3   2   9       53.14       53.16      3.20 o 
   4   2   9      141.60      129.53      4.45 o 
   5   2   9       79.88       83.29      3.41 o 
   6   2   9       12.02       17.88      2.47 o 
   7   2   9       14.28       17.20      2.64 o 
  -9   3   9        0.00        2.81      1.67 o 
  -8   3   9       25.04       25.09      2.77 o 
  -7   3   9        8.26       11.37      1.94 o 
  -6   3   9        4.89        6.41      1.24 o 
  -5   3   9        0.19        0.37      0.83 o 
  -4   3   9       38.82       38.40      2.15 o 
  -3   3   9       21.80       23.02      1.78 o 
  -2   3   9       26.92       25.97      1.85 o 
  -1   3   9      396.86      390.16      9.80 o 
   0   3   9       56.04       61.46      2.46 o 
   1   3   9       81.93       76.01      2.78 o 
   2   3   9       13.07       10.63      2.55 o 
   3   3   9       11.89        9.65      1.35 o 
   4   3   9       70.35       61.75      3.65 o 
   5   3   9        4.73        5.42      1.69 o 
   6   3   9        7.02        8.45      3.67 o 
  -9   4   9        3.42        4.85      1.83 o 
  -8   4   9        4.72        5.47      1.68 o 
  -7   4   9        2.17        1.99      1.53 o 
  -6   4   9        8.22        9.64      1.89 o 
  -5   4   9       57.41       57.10      5.65 o 
  -4   4   9       30.62       32.75      2.81 o 
  -3   4   9        1.07        0.09      2.25 o 
  -2   4   9      233.26      228.89      7.41 o 
  -1   4   9        0.83        1.61      1.38 o 
   0   4   9       55.50       53.66      2.40 o 
   1   4   9        4.19        5.96      1.45 o 
   2   4   9      105.98      100.02      4.49 o 
   3   4   9       48.67       46.06      2.45 o 
   4   4   9        7.61        8.18      1.38 o 
   5   4   9        7.69       10.09      1.53 o 
   6   4   9        0.01        2.14      1.42 o 
  -8   5   9       19.69       24.61      7.37 o 
  -7   5   9       12.34       11.32      2.91 o 
  -6   5   9       39.61       34.03      3.14 o 
  -5   5   9        2.36        4.40      1.46 o 
  -4   5   9       39.96       44.11      7.32 o 
  -3   5   9       63.78       70.43      9.16 o 
  -2   5   9       66.92       61.18      3.45 o 
  -1   5   9       83.66       86.38      3.16 o 
   0   5   9       18.97       14.85      1.79 o 
   1   5   9      105.44       98.60      3.38 o 
   2   5   9       19.79       20.58      2.67 o 
   3   5   9       13.72       14.51      1.41 o 
   4   5   9        4.45        6.24      1.08 o 
   5   5   9        1.66        3.43      1.37 o 
  -7   6   9        5.98        9.25      2.14 o 
  -6   6   9        0.00        2.18      1.21 o 
  -5   6   9       11.59       10.45      2.28 o 
  -4   6   9        4.41        3.75      2.55 o 
  -3   6   9        5.27        6.41      2.36 o 
  -2   6   9      165.23      174.78      9.78 o 
  -1   6   9       17.43       16.59      3.65 o 
   0   6   9       19.35       21.28      2.39 o 
   1   6   9        5.09        2.65      0.93 o 
   2   6   9       33.66       32.38      2.65 o 
   3   6   9       22.58       22.70      2.09 o 
   4   6   9        9.59       11.95      1.68 o 
   5   6   9       38.44       34.14      3.60 o 
  -6   7   9        0.00       -0.08      1.21 o 
  -5   7   9        0.23        3.04      1.42 o 
  -4   7   9        1.68        0.17      1.16 o 
  -3   7   9        6.26        5.11      1.61 o 
  -2   7   9       17.78       18.70      4.20 o 
  -1   7   9        1.93        5.18      1.50 o 
   0   7   9       54.96       52.70      3.65 o 
   1   7   9        0.54       -0.50      1.02 o 
   2   7   9        0.28        1.87      1.19 o 
   3   7   9        4.72        7.82      1.69 o 
   4   7   9       12.57       19.38      3.82 o 
  -5   8   9        3.65        6.18      1.90 o 
  -4   8   9        3.05        0.31      2.54 o 
  -3   8   9        0.00        1.01      1.36 o 
  -2   8   9        4.19        8.00      2.01 o 
  -1   8   9       14.77       13.29      2.09 o 
   0   8   9       11.46       13.66      3.22 o 
   1   8   9        3.39        2.66      1.51 o 
   2   8   9        0.12        2.39      1.32 o 
  -8   0  10        3.38        5.66      1.45 o 
  -6   0  10      167.50      160.01     11.61 o 
  -4   0  10       69.91       58.86      2.94 o 
  -2   0  10      540.45      569.48     19.98 o 
   0   0  10        4.90        5.88      1.99 o 
   2   0  10      267.73      256.30     11.55 o 
   4   0  10       32.48       30.89      4.31 o 
   6   0  10       29.21       41.50      5.33 o 
  -9   1  10        2.86        6.11      1.36 o 
  -8   1  10        5.43        5.59      1.28 o 
  -7   1  10       49.28       47.25      2.66 o 
  -6   1  10      135.02      118.29      3.27 o 
  -5   1  10        0.20        0.17      0.66 o 
  -4   1  10        3.27        2.79      0.78 o 
  -3   1  10       31.56       32.29      1.94 o 
  -2   1  10        7.69       13.44      1.87 o 
  -1   1  10       12.86       13.50      1.87 o 
   0   1  10        2.82        4.42      1.32 o 
   1   1  10      110.63      105.08      4.51 o 
   2   1  10        3.04        1.04      1.94 o 
   3   1  10       61.06       63.31      3.64 o 
   4   1  10        9.67       11.03      2.16 o 
   5   1  10        9.24       10.69      2.05 o 
   6   1  10        6.49        9.75      2.02 o 
  -9   2  10        0.32        2.17      1.84 o 
  -8   2  10       10.13       10.41      1.78 o 
  -7   2  10        5.92        5.35      1.21 o 
  -6   2  10        3.32        3.96      1.07 o 
  -5   2  10       43.60       41.97      1.94 o 
  -4   2  10        2.99        4.19      0.93 o 
  -3   2  10       35.92       35.61      2.12 o 
  -2   2  10      127.00      115.66      4.33 o 
  -1   2  10       75.00       66.77      2.76 o 
   0   2  10       24.23       21.25      2.30 o 
   1   2  10       62.99       58.08      3.30 o 
   2   2  10        0.62       -0.41      1.33 o 
   3   2  10       47.67       48.56      3.59 o 
   4   2  10        1.39        2.28      0.91 o 
   5   2  10        0.26        1.35      1.46 o 
   6   2  10        0.52        1.86      1.36 o 
  -9   3  10        0.07        1.40      1.10 o 
  -8   3  10       12.49       12.91      2.73 o 
  -7   3  10       19.10       21.62      2.66 o 
  -6   3  10      115.95      106.68      4.11 o 
  -5   3  10        0.24       -0.19      0.92 o 
  -4   3  10       10.35        8.92      1.70 o 
  -3   3  10      227.84      211.14      5.55 o 
  -2   3  10       44.56       40.41      2.22 o 
  -1   3  10      230.05      208.39      5.30 o 
   0   3  10       73.90       61.86      2.55 o 
   1   3  10        0.93        0.52      0.93 o 
   2   3  10       82.64       70.24      7.86 o 
   3   3  10        9.29        9.48      1.72 o 
   4   3  10       13.27       12.36      1.61 o 
   5   3  10        3.04        4.62      1.20 o 
   6   3  10        2.22        3.32      1.52 o 
  -8   4  10        0.24        2.95      1.11 o 
  -7   4  10        1.47        2.22      1.38 o 
  -6   4  10        2.46        5.64      1.62 o 
  -5   4  10        5.40        8.15      1.79 o 
  -4   4  10       13.88       14.95      3.00 o 
  -3   4  10        5.45        8.20      1.70 o 
  -2   4  10        3.03        4.24      1.02 o 
  -1   4  10        6.99        6.96      1.22 o 
   0   4  10       41.04       33.74      2.16 o 
   1   4  10        4.50        3.81      0.97 o 
   2   4  10       97.67       90.21      4.28 o 
   3   4  10       16.34       20.01      1.94 o 
   4   4  10      141.39      131.46      4.58 o 
   5   4  10        3.64        7.17      1.36 o 
  -8   5  10        8.31       12.03      2.08 o 
  -7   5  10        0.07        3.71      1.65 o 
  -6   5  10        5.42        6.48      2.94 o 
  -5   5  10       46.15       48.16      3.67 o 
  -4   5  10       20.04       21.46      2.63 o 
  -3   5  10        0.30        1.04      1.19 o 
  -2   5  10      171.15      156.58      5.87 o 
  -1   5  10        3.97        3.73      1.40 o 
   0   5  10       11.75       14.88      1.69 o 
   1   5  10        0.79        2.69      0.98 o 
   2   5  10        3.08        6.57      1.20 o 
   3   5  10        0.98        2.45      0.96 o 
   4   5  10        1.07        2.35      1.31 o 
   5   5  10        1.79        5.12      2.10 o 
  -7   6  10        0.05        4.99      3.29 o 
  -6   6  10        8.10        8.98      1.95 o 
  -5   6  10        0.43        1.13      1.23 o 
  -4   6  10        0.41       -0.16      1.13 o 
  -3   6  10        2.87        1.41      1.30 o 
  -2   6  10       32.23       34.92      3.51 o 
  -1   6  10       21.35       23.50      2.65 o 
   0   6  10       49.18       51.75      3.52 o 
   1   6  10        6.16        7.93      1.30 o 
   2   6  10        0.66        3.53      0.86 o 
   3   6  10        0.23        0.94      1.49 o 
   4   6  10        5.62        9.18      1.94 o 
  -5   7  10        2.37        5.41      2.01 o 
  -4   7  10       10.58       16.91      4.00 o 
  -3   7  10        1.34        3.71      3.10 o 
  -2   7  10        8.43       15.10      2.43 o 
  -1   7  10        6.44        4.80      1.66 o 
   0   7  10       23.16       30.50      6.38 o 
   1   7  10       17.99       21.00      2.54 o 
   2   7  10        0.09        1.73      1.23 o 
  -3   8  10        1.12        3.77      1.64 o 
  -2   8  10        1.03        2.58      1.58 o 
  -1   8  10        1.50        1.63      2.39 o 
   0   8  10        6.01        8.47      2.90 o 
  -9   0  11       29.27       28.11      4.28 o 
  -7   0  11       31.18       23.28      4.16 o 
  -5   0  11       31.97       29.74      2.51 o 
  -3   0  11      264.20      229.69     10.34 o 
  -1   0  11      561.49      567.65     20.52 o 
   1   0  11        0.00        2.64      1.79 o 
   3   0  11       19.18       20.67      3.66 o 
   5   0  11        5.41       12.05      3.20 o 
  -9   1  11        0.47        3.48      1.17 o 
  -8   1  11        0.62        1.71      1.32 o 
  -7   1  11        0.21        1.51      0.97 o 
  -6   1  11      172.27      165.48      4.10 o 
  -5   1  11        2.26        3.01      0.92 o 
  -4   1  11        4.61        4.43      0.99 o 
  -3   1  11        8.61        6.55      1.44 o 
  -2   1  11      101.88       85.25      4.00 o 
  -1   1  11       53.60       52.28      4.99 o 
   0   1  11       20.09       14.70      2.03 o 
   1   1  11      120.64      108.53      4.83 o 
   2   1  11       27.10       20.60      2.53 o 
   3   1  11       55.99       56.26      4.03 o 
   4   1  11        0.29        1.17      1.16 o 
   5   1  11        0.61        1.97      1.31 o 
  -8   2  11        1.32        3.62      2.19 o 
  -7   2  11        2.82        2.34      1.06 o 
  -6   2  11        6.33        5.02      1.43 o 
  -5   2  11        1.12        0.11      1.24 o 
  -4   2  11       21.15       26.59      2.32 o 
  -3   2  11       96.24       96.40      4.95 o 
  -2   2  11        0.86        2.39      2.09 o 
  -1   2  11        0.26        0.05      0.90 o 
   0   2  11        0.03       -1.29      0.86 o 
   1   2  11       20.39       17.93      2.29 o 
   2   2  11       48.20       49.49      3.66 o 
   3   2  11        4.00        5.02      1.61 o 
   4   2  11       46.05       37.74      6.08 o 
   5   2  11        2.73        4.40      1.67 o 
  -8   3  11        2.22        4.49      3.31 o 
  -7   3  11       10.10       12.03      1.99 o 
  -6   3  11       42.14       44.64      3.42 o 
  -5   3  11        0.37        0.19      1.02 o 
  -4   3  11       12.35       16.44      2.17 o 
  -3   3  11       25.75       24.23      1.97 o 
  -2   3  11      199.82      184.91      5.28 o 
  -1   3  11        6.22        8.25      1.23 o 
   0   3  11        0.53        0.72      0.93 o 
   1   3  11       35.77       43.55      4.15 o 
   2   3  11       83.76       85.41      4.33 o 
   3   3  11        1.00        2.18      0.86 o 
   4   3  11       11.72       15.81      1.83 o 
   5   3  11        2.35        5.56      1.82 o 
  -8   4  11       17.74       21.54      3.76 o 
  -7   4  11        0.19        1.18      1.22 o 
  -6   4  11       13.36       15.84      2.33 o 
  -5   4  11        0.53        1.92      1.64 o 
  -4   4  11        1.80        0.91      1.26 o 
  -3   4  11        1.69        1.72      1.28 o 
  -2   4  11        6.89       11.10      1.53 o 
  -1   4  11        2.09        1.36      1.01 o 
   0   4  11       16.29       13.39      1.56 o 
   1   4  11        0.46        0.68      1.06 o 
   2   4  11        4.68        5.61      1.48 o 
   3   4  11        4.53        3.95      1.10 o 
   4   4  11        6.48        7.67      1.45 o 
  -7   5  11        3.86        6.15      1.63 o 
  -6   5  11       18.24       23.02      3.87 o 
  -5   5  11        2.35        8.31      1.82 o 
  -4   5  11       11.00       15.91      2.39 o 
  -3   5  11        2.94        1.79      3.77 o 
  -2   5  11       33.83       42.53      3.41 o 
  -1   5  11       23.45       26.29      2.74 o 
   0   5  11        0.18       -0.84      0.73 o 
   1   5  11        4.32        3.91      1.06 o 
   2   5  11        8.72        6.97      1.68 o 
   3   5  11        3.55        4.53      1.22 o 
   4   5  11        0.01        1.02      1.03 o 
  -6   6  11        2.08        4.79      1.66 o 
  -5   6  11        1.57        5.90      1.77 o 
  -4   6  11        0.01        1.81      1.38 o 
  -3   6  11        0.00       -0.91      1.22 o 
  -2   6  11        7.22        7.82      1.78 o 
  -1   6  11        1.95        0.66      1.30 o 
   0   6  11       10.98       12.98      2.12 o 
   1   6  11        0.85        2.44      1.21 o 
   2   6  11        3.99        5.72      1.00 o 
   3   6  11        5.95        7.24      1.71 o 
  -4   7  11        6.57        6.62      1.87 o 
  -3   7  11        0.27        0.89      1.38 o 
  -2   7  11       15.54       17.95      7.24 o 
  -1   7  11        0.28       -2.04      1.59 o 
   0   7  11        2.19        3.98      1.49 o 
   1   7  11        1.35        5.37      1.64 o 
  -8   0  12       14.33       11.38      2.83 o 
  -6   0  12      113.90      102.51      6.59 o 
  -4   0  12       63.30       58.99      4.79 o 
  -2   0  12      128.41      106.07      6.65 o 
   0   0  12        0.95        2.31      1.71 o 
   2   0  12       21.00       29.29      4.43 o 
   4   0  12        0.58        5.05      2.14 o 
  -8   1  12        4.27        5.92      1.97 o 
  -7   1  12       20.34       25.49      2.68 o 
  -6   1  12       10.89       14.39      1.66 o 
  -5   1  12        1.02        1.73      0.83 o 
  -4   1  12        6.18        6.42      2.98 o 
  -3   1  12       78.75       77.12      5.12 o 
  -2   1  12       87.51       82.39      4.65 o 
  -1   1  12       31.56       29.00      2.83 o 
   0   1  12        6.57        6.91      1.61 o 
   1   1  12       17.36       19.32      2.56 o 
   2   1  12      108.43       95.24      5.88 o 
   3   1  12       14.17       18.99      2.64 o 
   4   1  12       18.38       20.11      2.78 o 
  -8   2  12        1.65        4.32      1.42 o 
  -7   2  12        4.05        6.71      1.55 o 
  -6   2  12       11.50       16.95      2.24 o 
  -5   2  12        0.82        1.46      1.64 o 
  -4   2  12        9.67       11.84      1.53 o 
  -3   2  12       43.90       40.88      4.46 o 
  -2   2  12      217.10      216.68      7.36 o 
  -1   2  12       51.72       43.44      3.40 o 
   0   2  12        0.72        0.79      1.15 o 
   1   2  12       47.59       50.55      6.91 o 
   2   2  12        0.02       -0.13      1.02 o 
   3   2  12        0.05        2.20      1.34 o 
   4   2  12        4.24        4.41      1.61 o 
  -7   3  12       18.62       21.86      5.75 o 
  -6   3  12       45.76       50.31      3.77 o 
  -5   3  12        2.73        1.37      1.22 o 
  -4   3  12        0.42        3.53      1.24 o 
  -3   3  12        8.85       13.59      1.66 o 
  -2   3  12        0.21        1.23      1.17 o 
  -1   3  12        7.02        7.83      1.75 o 
   0   3  12        8.89       11.68      2.06 o 
   1   3  12        0.92        1.27      1.19 o 
   2   3  12        3.58        6.51      1.65 o 
   3   3  12        1.66        5.18      1.23 o 
   4   3  12        0.27        0.62      1.38 o 
  -7   4  12        3.95        7.60      1.81 o 
  -6   4  12        7.33        8.00      1.81 o 
  -5   4  12        1.28        3.27      1.40 o 
  -4   4  12        0.10        1.09      1.26 o 
  -3   4  12        0.00        2.23      1.55 o 
  -2   4  12        0.37        1.80      1.27 o 
  -1   4  12        8.44        9.37      1.83 o 
   0   4  12        3.28        4.74      1.41 o 
   1   4  12        0.66        1.92      1.25 o 
   2   4  12        9.43       13.83      2.31 o 
   3   4  12        4.52        8.23      1.49 o 
  -6   5  12        0.01        5.17      1.65 o 
  -5   5  12        1.67        3.45      1.58 o 
  -4   5  12        0.53        2.15      1.48 o 
  -3   5  12        4.71        4.51      1.62 o 
  -2   5  12       17.51       17.51      2.47 o 
  -1   5  12        0.70        1.26      1.18 o 
   0   5  12        0.22        2.87      1.27 o 
   1   5  12       45.42       62.37      3.97 o 
   2   5  12        0.01       -0.67      1.19 o 
  -5   6  12        1.41        1.84      1.62 o 
  -4   6  12        0.01        0.84      1.51 o 
  -3   6  12        2.66        5.36      1.74 o 
  -2   6  12        2.04        5.23      1.72 o 
  -1   6  12        1.21        2.16      2.69 o 
   0   6  12       14.69       18.90      2.45 o 
   1   6  12        0.28       -0.71      1.65 o 
  -7   0  13        2.86        4.30      1.94 o 
  -5   0  13        1.44        3.85      1.77 o 
  -3   0  13       84.28       80.56      5.92 o 
  -1   0  13        0.13        0.59      1.35 o 
   1   0  13       24.40       28.67      4.41 o 
   3   0  13        3.43        3.76      2.24 o 
  -7   1  13        2.37        2.12      2.03 o 
  -6   1  13        1.14        4.27      1.82 o 
  -5   1  13        0.38        0.29      1.53 o 
  -4   1  13        2.48        3.17      1.26 o 
  -3   1  13       24.34       20.81      2.50 o 
  -2   1  13        6.29        4.38      1.82 o 
  -1   1  13       12.21       10.11      1.92 o 
   0   1  13        0.21        1.42      1.20 o 
   1   1  13        4.90        3.43      1.39 o 
   2   1  13        3.24        4.34      1.58 o 
   3   1  13        0.00        0.10      1.31 o 
  -7   2  13       10.98       12.49      3.57 o 
  -6   2  13       29.92       34.05      7.89 o 
  -5   2  13        1.12       -0.08      1.52 o 
  -4   2  13        3.16        6.72      1.62 o 
  -3   2  13       20.21       17.49      2.30 o 
  -2   2  13       35.29       36.16      3.25 o 
  -1   2  13       35.22       38.56      3.43 o 
   0   2  13        7.82        6.30      1.65 o 
   1   2  13       17.74       27.24      5.00 o 
   2   2  13       14.81       15.27      2.40 o 
   3   2  13        4.76       10.47      2.58 o 
  -6   3  13        2.87        6.03      3.62 o 
  -5   3  13        2.98        9.59      4.13 o 
  -4   3  13       27.19       26.42      4.45 o 
  -3   3  13       23.75       26.85      4.18 o 
  -2   3  13       15.52       17.48      2.40 o 
  -1   3  13        4.15        7.44      3.96 o 
   0   3  13        4.39        6.66      1.69 o 
   1   3  13       31.39       37.39      3.51 o 
   2   3  13        1.94        4.66      1.63 o 
   3   3  13       12.23       13.02      2.42 o 
  -6   4  13        5.85        9.27      2.01 o 
  -5   4  13        2.77        5.54      1.67 o 
  -4   4  13        1.70        2.49      1.39 o 
  -3   4  13       36.21       31.12      4.86 o 
  -2   4  13       15.76       19.56      3.86 o 
  -1   4  13        6.71       10.00      1.93 o 
   0   4  13       11.71       18.19      2.59 o 
   1   4  13       23.42       28.27      3.06 o 
   2   4  13        1.23        0.79      1.64 o 
  -4   5  13        3.14        4.87      1.87 o 
  -3   5  13       14.12       21.12      3.35 o 
  -2   5  13       15.46       27.60      4.68 o 
  -1   5  13        1.51        1.61      1.77 o 
   0   5  13        4.42        4.86      2.23 o 
   1   5  13        0.14        1.25      1.88 o 
  -6   0  14        5.18       12.50      2.82 o 
  -4   0  14        1.34        2.59      1.71 o 
  -2   0  14       21.10       26.61      4.18 o 
   0   0  14       16.45       18.05      3.66 o 
   2   0  14        0.65        3.44      2.37 o 
  -6   1  14        0.04        0.78      1.74 o 
  -5   1  14        0.07        2.01      1.24 o 
  -4   1  14        0.03       -0.09      1.07 o 
  -3   1  14        5.91        6.02      2.54 o 
  -2   1  14        2.65        2.37      1.37 o 
  -1   1  14       13.55       15.95      2.39 o 
   0   1  14        1.83        3.50      1.52 o 
   1   1  14        0.81        0.12      2.71 o 
   2   1  14        2.10        0.65      1.34 o 
  -6   2  14       16.74       13.34      3.23 o 
  -5   2  14        7.48       12.09      3.17 o 
  -4   2  14        8.10        7.88      1.87 o 
  -3   2  14        8.48        9.25      1.82 o 
  -2   2  14        2.06        4.52      1.54 o 
  -1   2  14        0.00        0.35      1.10 o 
   0   2  14        1.08        1.47      1.29 o 
   1   2  14       19.67       25.03      3.07 o 
   2   2  14        5.00        4.21      3.97 o 
  -5   3  14       10.34       14.49      3.53 o 
  -4   3  14       10.08       17.13      3.92 o 
  -3   3  14        1.11        4.51      2.06 o 
  -2   3  14        0.05        0.79      2.45 o 
  -1   3  14        0.00       -0.41      1.29 o 
   0   3  14        7.42        6.81      3.16 o 
   1   3  14        0.33        2.36      1.64 o 
  -4   4  14        3.05        2.18      2.17 o 
  -3   4  14        1.59        1.28      2.20 o 
  -2   4  14       44.90       30.97      4.81 o 
  -1   4  14        1.44        2.27      2.25 o 
   0   4  14        2.02        4.16      1.60 o 
  -3   0  15        6.90       10.07      2.82 o 
  -1   0  15        1.33        0.56      1.97 o 
  -4   1  15        0.00       -1.05      1.09 o 
  -3   1  15        5.45        6.88      2.04 o 
  -2   1  15        1.02        1.24      1.29 o 
  -1   1  15        4.23        1.10      1.86 o 
   0   1  15       12.36       18.97      3.96 o 
  -3   2  15       22.27       23.52      3.02 o 
  -2   2  15        0.28        1.47      1.31 o 
  -1   2  15        0.76        3.12      1.58 o 
                                                 
